# Supplementary material for: Identifying Genome-Wide Sequence Variations and Candidate Genes Implicated in Self-Incompatibility by Resequencing Fragaria viridis
Source: Int J Mol Sci. 2019 Feb 27;20(5):1039. doi: 10.3390/ijms20051039 (PMC6429439; doi:10.3390/ijms20051039)
Supplement: Supplementary file 1 [file ijms-20-01039-s001.zip]

Archive with 1 entries (1 files):
- Supplementary File 2.xlsx
