# Supplementary material for: Identifying Genome-Wide Sequence Variations and Candidate Genes Implicated in Self-Incompatibility by Resequencing Fragaria viridis
Source: Int J Mol Sci. 2019 Feb 27;20(5):1039. doi: 10.3390/ijms20051039 (PMC6429439; doi:10.3390/ijms20051039)
Supplement: Supplementary file 1 [file ijms-20-01039-s001.zip › Supplementary File 2.xlsx]

## Sheet: Additional File 1
The detailed distribution of SNPs, InDels, SVs of the two sequencing samples ‘Ls-S2-53’, ‘Ls-S2-76’ on the chromosomes
Chromosome	Category	SNPs		SVs		INDELs		SNPs	INDELs
		Ls-s2-53	Ls-s2-76	Ls-s2-53	Ls-s2-76	Ls-s2-53	Ls-s2-76	Ls-s2-53 VS Ls-s2-76	Ls-s2-53 VS Ls-s2-
Chr1	Number	302695	300168	5329	5238	45618	45113	15176	2582
	Chr Lenth	23.3	23.3	23.3	23.3	23.3	23.3	23.3	23.3
	Density	12991.2	12882.7	228.712	224.801	1957.85	1936.18	651.33	110.815
Chr2	Number	384389	387760	4955	4802	58163	58703	20085	3527
	Chr Lenth	28.9	28.9	28.9	28.9	28.9	28.9	28.9	28.9
	Density	13300.7	13417.3	171.453	166.17	2012.56	2031.25	694.983	122.042
Chr3	Number	422434	408586	4704	4589	62465	59983	44331	8075
	Chr Lenth	33.1	33.1	33.1	33.1	33.1	33.1	33.1	33.1
	Density	12762.4	12344	142.115	138.649	1887.16	1812.18	1339.31	243.958
Chr4	Number	382919	382580	4622	4524	56285	56257	19384	3061
	Chr Lenth	32.5	32.5	32.5	32.5	32.5	32.5	32.5	32.5
	Density	11782.1	11771.7	142.215	139.191	1731.85	1730.98	596.431	94.1846
Chr5	Number	385552	396218	4570	4475	58408	60413	39476	7464
	Chr Lenth	29.2	29.2	29.2	29.2	29.2	29.2	29.2	29.2
	Density	1320.27	13569.1	156.507	153.24	2000.27	2068.94	1351.92	255.616
Chr6	Number	519100	518521	4533	4404	79658	79531	16006	2621
	Chr Lenth	38.9	38.9	38.9	38.9	38.9	38.9	38.9	38.9
	Density	13344.5	13329.6	116.53	113.205	2047.76	2044.5	411.465	67.3779
Chr7	Number	303385	304638	3542	3516	46053	46314	33929	5721
	Chr Lenth	23.6	23.6	23.6	23.6	23.6	23.6	23.6	23.6
	Density	12855.3	12908.4	150.085	148.963	1951.4	1962.46	1437.67	242.415
ChrUN	Number	20941	20358	279	268	2976	2845	2342	437
	Chr Lenth	2	2	2	2	2	2	2	2
	Density	10470.5	10179	139.5	134.021	1488	1422.5	1171	218.5
Sum	Number	2721415	2718829	32534	31815	409626	409159	190729	33488
	Chr Lenth	211.5	211.5	211.5	211.5	211.5	211.5	211.5	211.5
	Density	12867.2	12855	153.825	150.426	1936.77	1934.56	901.792	158.336
The distribution of homozygous and heterozygous variations(SNPs, InDels) in ‘Ls-S2-53’ and ‘Ls-S2-76’
Chromosome	Category	SNPs				INDELs
		‘LS-S2-53’		‘LS-S2-76’	‘LS-S2-76’	‘LS-S2-53’		‘LS-S2-76’
		Homozygosity	Heterozygosity	Homozygosity	Heterozygosity	Homozygosity	Heterozygosity	Homozygosity	Heterozygosity
chr1	Number	256433	46262	259039	41129	38722	6896	39231	5882
	Proportion	0.847166	0.152834	0.86298	0.13702	0.848832	0.151168	0.869616	0.130384
chr2	Number	341615	42774	337121	50639	52258	5905	51157	7546
	Proportion	0.888722	0.111278	0.869406	0.130594	0.898475	0.101525	0.871455	0.128545
chr3	Number	331455	90979	346341	62245	47963	14502	51227	8756
	Proportion	0.784631	0.215369	0.847658	0.152342	0.767838	0.232162	0.854025	0.145975
chr4	Number	324755	58164	323872	58708	48793	7492	48631	7626
	Proportion	0.848104	0.151896	0.846547	0.153453	0.866892	0.133108	0.864444	0.135556
chr5	Number	332607	52945	320887	75331	50481	7927	47633	12780
	Proportion	0.862677	0.137323	0.809875	0.190125	0.864282	0.135718	0.788456	0.211544
chr6	Number	419784	99316	419779	98742	62823	16835	62788	16743
	Proportion	0.808677	0.191323	0.80957	0.19043	0.788659	0.211341	0.789478	0.210522
chr7	Number	267247	36138	266529	38109	40752	5301	40736	5578
	Proportion	0.880884	0.119116	0.874904	0.125096	0.884893	0.115107	0.879561	0.120439
ChrUN	Number	16176	4765	16926	3432	2195	781	2379	466
	Proportion	0.772456	0.227544	0.831418	0.168582	0.737567	0.262433	0.836204	0.163796
Sum	Number	2290072	431343	2290494	428335	343987	65639	343782	65377
	Proportion	0.8415	0.1585	0.842456	0.157544	0.839759	0.160241	0.840216	0.159784
The detailed distribution of variations(SNPs, InDel) of the two sequencing samples ‘Ls-S2-53’, ‘Ls-S2-76’ in intergenic regions, genic regions, exon regions, and intron regions
Ls-S2-53-SNP		Fvb1	Fvb2	Fvb3	Fvb4	Fvb5	Fvb6	Fvb7	FvbUN	Sum
INTERGENIC	Number	187786	230860	255605	236236	231451	312422	176271	13476	1644107
	Size	13.3	15.7	19	19.4	15.9	21	12.3	1.3	118
	Density	14119.2	14704.5	13452.9	12177.1	14556.7	14877.2	14331	10366.2	13933.1
CDS	Number	29554	38114	41488	34179	36348	51990	23907	1877	257457
	Size	10.4	13.6	14.5	13.5	13.7	18.3	11.6	0.7	96.4
	Density	2841.73	2802.5	2861.24	2531.78	2653.14	2840.98	2060.95	2681.43	2670.72
EXON	Number	19025	24424	25951	20916	23526	34094	15242	1156	164334
	Size	4.4	5.8	5.9	5.3	5.7	7.6	4.8	0.2	39.8
	Density	4323.86	4211.03	4398.47	3946.42	4127.37	4486.05	3175.42	5780	4128.99
INTRON	Number	10529	13690	15537	13263	12822	17896	8665	721	93123
	Size	6	7.8	8.6	8.1	8	10.7	6.8	0.5	56.5
	Density	1754.83	1755.13	1806.63	1637.41	1602.75	1672.52	1274.26	1442	1648.19
Ls-S2-53-InDel		Fvb1	Fvb2	Fvb3	Fvb4	Fvb5	Fvb6	Fvb7	FvbUN	Sum
INTERGENIC	Number	31591	39105	41916	37785	39101	53582	29096	2068	274244
	Size	13.3	15.7	19	19.4	15.9	21	12.3	1.3	118
	Density	2375.26	2490.76	2206.11	1947.68	2459.18	2551.52	2365.53	1590.77	2324.1
CDS	Number	2576	3544	3753	3116	3269	4817	2315	165	23555
	Size	10.4	13.6	14.5	13.5	13.7	18.3	11.6	0.7	96.4
	Density	247.692	260.588	258.828	230.815	238.613	263.224	199.569	235.714	244.346
EXON	Number	971	1086	1211	1022	1133	1646	763	50	7882
	Size	4.4	5.8	5.9	5.3	5.7	7.6	4.8	0.2	39.8
	Density	220.682	187.241	205.254	192.83	198.772	216.579	158.958	250	198.04
INTRON	Number	1605	2458	2542	2094	2136	3171	1552	115	15673
	Size	6	7.8	8.6	8.1	8	10.7	6.8	0.5	56.5
	Density	267.5	315.128	295.581	258.519	267	296.355	228.235	230	277.398
Ls-S2-76-SNP		Fvb1	Fvb2	Fvb3	Fvb4	Fvb5	Fvb6	Fvb7	FvbUN	Sum
INTERGENIC	Number	186273	232862	247465	236003	237656	311992	176167	13126	1641544
	Size	13.3	15.7	19	19.4	15.9	21	12.3	1.3	118
	Density	14005.5	14832	13024.5	12165.1	14946.9	14856.8	14322.5	10096.9	13911.4
CDS	Number	29388	38599	40079	34029	37471	51825	24065	1841	257297
	Size	10.4	13.6	14.5	13.5	13.7	18.3	11.6	0.7	96.4
	Density	2825.77	2838.16	2764.07	2520.67	2735.11	2831.97	2074.57	2630	2669.06
EXON	Number	18862	24815	25020	20927	24301	34009	15323	1115	164372
	Size	4.4	5.8	5.9	5.3	5.7	7.6	4.8	0.2	39.8
	Density	4286.82	4278.45	4240.68	3948.49	4263.33	4474.87	3192.29	5575	4129.95
INTRON	Number	10526	13784	15059	13102	13170	17816	8742	726	92925
	Size	6	7.8	8.6	8.1	8	10.7	6.8	0.5	56.5
	Density	1754.33	1767.18	1751.05	1617.53	1646.25	1665.05	1285.59	1452	1644.69
Ls-S2-76-InDel		Fvb1	Fvb2	Fvb3	Fvb4	Fvb5	Fvb6	Fvb7	FvbUN	Sum
INTERGENIC	Number	31238	39481	40299	37795	40453	53510	29233	1983	273992
	Size	13.3	15.7	19	19.4	15.9	21	12.3	1.3	118
	Density	2348.72	2514.71	2121	1948.2	2544.21	2548.1	2376.67	1525.38	2321.97
CDS	Number	2556	3584	3595	3090	3396	4781	2333	160	23495
	Size	10.4	13.6	14.5	13.5	13.7	18.3	11.6	0.7	96.4
	Density	245.769	263.529	247.931	228.889	247.883	261.257	201.121	228.571	243.724
EXON	Number	964	1112	1165	1012	1194	1635	757	50	7889
	Size	4.4	5.8	5.9	5.3	5.7	7.6	4.8	0.2	39.8
	Density	219.091	191.724	197.458	190.943	209.474	215.132	157.708	250	198.216
INTRON	Number	1592	2472	2430	2078	2202	3146	1576	110	15606
	Size	6	7.8	8.6	8.1	8	10.7	6.8	0.5	56.5
	Density	265.333	316.923	282.558	256.543	275.25	294.019	231.765	220	276.212

## Sheet: Additional File 2
chr	type（exon）			nr
Fvb1	NON_SYNONYMOUS_CODING	gene10169	470101475	PREDICTED: aminoacyl tRNA synthase complex-interacting multifunctional protein 1 [Fragaria vesca subsp. vesca]
Fvb1	NON_SYNONYMOUS_CODING	gene10169	470101475	PREDICTED: aminoacyl tRNA synthase complex-interacting multifunctional protein 1 [Fragaria vesca subsp. vesca]
Fvb1	NON_SYNONYMOUS_CODING	gene10169	470101475	PREDICTED: aminoacyl tRNA synthase complex-interacting multifunctional protein 1 [Fragaria vesca subsp. vesca]
Fvb1	NON_SYNONYMOUS_CODING	gene10169	470101475	PREDICTED: aminoacyl tRNA synthase complex-interacting multifunctional protein 1 [Fragaria vesca subsp. vesca]
Fvb1	NON_SYNONYMOUS_CODING	gene10169	470101475	PREDICTED: aminoacyl tRNA synthase complex-interacting multifunctional protein 1 [Fragaria vesca subsp. vesca]
Fvb1	NON_SYNONYMOUS_CODING	gene10160	764521505	PREDICTED: uncharacterized protein LOC105353144 [Fragaria vesca subsp. vesca]
Fvb1	NON_SYNONYMOUS_CODING	gene10160	764521505	PREDICTED: uncharacterized protein LOC105353144 [Fragaria vesca subsp. vesca]
Fvb1	NON_SYNONYMOUS_CODING	gene10160	764521505	PREDICTED: uncharacterized protein LOC105353144 [Fragaria vesca subsp. vesca]
Fvb1	NON_SYNONYMOUS_CODING	gene10160	764521505	PREDICTED: uncharacterized protein LOC105353144 [Fragaria vesca subsp. vesca]
Fvb1	NON_SYNONYMOUS_CODING	gene10160	764521505	PREDICTED: uncharacterized protein LOC105353144 [Fragaria vesca subsp. vesca]
Fvb1	NON_SYNONYMOUS_CODING	gene10160	764521505	PREDICTED: uncharacterized protein LOC105353144 [Fragaria vesca subsp. vesca]
Fvb1	NON_SYNONYMOUS_CODING	gene10160	764521505	PREDICTED: uncharacterized protein LOC105353144 [Fragaria vesca subsp. vesca]
Fvb1	NON_SYNONYMOUS_CODING	gene10160	764521505	PREDICTED: uncharacterized protein LOC105353144 [Fragaria vesca subsp. vesca]
Fvb1	NON_SYNONYMOUS_CODING	gene10160	764521505	PREDICTED: uncharacterized protein LOC105353144 [Fragaria vesca subsp. vesca]
Fvb1	NON_SYNONYMOUS_CODING	gene10160	764521505	PREDICTED: uncharacterized protein LOC105353144 [Fragaria vesca subsp. vesca]
Fvb1	NON_SYNONYMOUS_CODING	gene10160	764521505	PREDICTED: uncharacterized protein LOC105353144 [Fragaria vesca subsp. vesca]
Fvb1	NON_SYNONYMOUS_CODING	gene10160	764521505	PREDICTED: uncharacterized protein LOC105353144 [Fragaria vesca subsp. vesca]
Fvb1	NON_SYNONYMOUS_CODING	gene10160	764521505	PREDICTED: uncharacterized protein LOC105353144 [Fragaria vesca subsp. vesca]
Fvb1	NON_SYNONYMOUS_CODING	gene10160	764521505	PREDICTED: uncharacterized protein LOC105353144 [Fragaria vesca subsp. vesca]
Fvb1	NON_SYNONYMOUS_CODING	gene10160	764521505	PREDICTED: uncharacterized protein LOC105353144 [Fragaria vesca subsp. vesca]
Fvb1	NON_SYNONYMOUS_CODING	gene10160	764521505	PREDICTED: uncharacterized protein LOC105353144 [Fragaria vesca subsp. vesca]
Fvb1	NON_SYNONYMOUS_CODING	gene10160	764521505	PREDICTED: uncharacterized protein LOC105353144 [Fragaria vesca subsp. vesca]
Fvb1	NON_SYNONYMOUS_CODING	gene10160	764521505	PREDICTED: uncharacterized protein LOC105353144 [Fragaria vesca subsp. vesca]
Fvb1	NON_SYNONYMOUS_CODING	gene10160	764521505	PREDICTED: uncharacterized protein LOC105353144 [Fragaria vesca subsp. vesca]
Fvb1	NON_SYNONYMOUS_CODING	gene10160	764521505	PREDICTED: uncharacterized protein LOC105353144 [Fragaria vesca subsp. vesca]
Fvb1	NON_SYNONYMOUS_CODING	gene10160	764521505	PREDICTED: uncharacterized protein LOC105353144 [Fragaria vesca subsp. vesca]
Fvb1	NON_SYNONYMOUS_CODING	gene10156	694380226	PREDICTED: uncharacterized protein LOC103956047 [Pyrus x bretschneideri]
Fvb1	NON_SYNONYMOUS_CODING	gene10156	694380226	PREDICTED: uncharacterized protein LOC103956047 [Pyrus x bretschneideri]
Fvb1	NON_SYNONYMOUS_CODING	gene10156	694380226	PREDICTED: uncharacterized protein LOC103956047 [Pyrus x bretschneideri]
Fvb1	NON_SYNONYMOUS_CODING	gene10156	694380226	PREDICTED: uncharacterized protein LOC103956047 [Pyrus x bretschneideri]
Fvb1	NON_SYNONYMOUS_CODING	gene10156	694380226	PREDICTED: uncharacterized protein LOC103956047 [Pyrus x bretschneideri]
Fvb1	NON_SYNONYMOUS_CODING	gene10156	694380226	PREDICTED: uncharacterized protein LOC103956047 [Pyrus x bretschneideri]
Fvb1	NON_SYNONYMOUS_CODING	gene10156	694380226	PREDICTED: uncharacterized protein LOC103956047 [Pyrus x bretschneideri]
Fvb1	NON_SYNONYMOUS_CODING	gene10151	470104705	PREDICTED: uncharacterized protein LOC101296809 [Fragaria vesca subsp. vesca]
Fvb1	NON_SYNONYMOUS_CODING	gene10151	470104705	PREDICTED: uncharacterized protein LOC101296809 [Fragaria vesca subsp. vesca]
Fvb1	NON_SYNONYMOUS_CODING	gene10151	470104705	PREDICTED: uncharacterized protein LOC101296809 [Fragaria vesca subsp. vesca]
Fvb1	NON_SYNONYMOUS_CODING	gene10151	470104705	PREDICTED: uncharacterized protein LOC101296809 [Fragaria vesca subsp. vesca]
Fvb1	NON_SYNONYMOUS_CODING	gene10151	470104705	PREDICTED: uncharacterized protein LOC101296809 [Fragaria vesca subsp. vesca]
Fvb1	NON_SYNONYMOUS_CODING	gene10151	470104705	PREDICTED: uncharacterized protein LOC101296809 [Fragaria vesca subsp. vesca]
Fvb1	NON_SYNONYMOUS_CODING	gene10151	470104705	PREDICTED: uncharacterized protein LOC101296809 [Fragaria vesca subsp. vesca]
Fvb1	NON_SYNONYMOUS_CODING	gene10151	470104705	PREDICTED: uncharacterized protein LOC101296809 [Fragaria vesca subsp. vesca]
Fvb1	NON_SYNONYMOUS_CODING	gene10151	470104705	PREDICTED: uncharacterized protein LOC101296809 [Fragaria vesca subsp. vesca]
Fvb1	NON_SYNONYMOUS_CODING	gene10151	470104705	PREDICTED: uncharacterized protein LOC101296809 [Fragaria vesca subsp. vesca]
Fvb1	NON_SYNONYMOUS_CODING	gene10151	470104705	PREDICTED: uncharacterized protein LOC101296809 [Fragaria vesca subsp. vesca]
Fvb1	NON_SYNONYMOUS_CODING	gene10151	470104705	PREDICTED: uncharacterized protein LOC101296809 [Fragaria vesca subsp. vesca]
Fvb1	NON_SYNONYMOUS_CODING	gene10151	470104705	PREDICTED: uncharacterized protein LOC101296809 [Fragaria vesca subsp. vesca]
Fvb1	NON_SYNONYMOUS_CODING	gene10151	470104705	PREDICTED: uncharacterized protein LOC101296809 [Fragaria vesca subsp. vesca]
Fvb1	NON_SYNONYMOUS_CODING	gene10151	470104705	PREDICTED: uncharacterized protein LOC101296809 [Fragaria vesca subsp. vesca]
Fvb1	NON_SYNONYMOUS_CODING	gene10151	470104705	PREDICTED: uncharacterized protein LOC101296809 [Fragaria vesca subsp. vesca]
Fvb1	NON_SYNONYMOUS_CODING	gene10151	470104705	PREDICTED: uncharacterized protein LOC101296809 [Fragaria vesca subsp. vesca]
Fvb1	NON_SYNONYMOUS_CODING	gene10151	470104705	PREDICTED: uncharacterized protein LOC101296809 [Fragaria vesca subsp. vesca]
Fvb1	NON_SYNONYMOUS_CODING	gene10151	470104705	PREDICTED: uncharacterized protein LOC101296809 [Fragaria vesca subsp. vesca]
Fvb1	NON_SYNONYMOUS_CODING	gene10151	470104705	PREDICTED: uncharacterized protein LOC101296809 [Fragaria vesca subsp. vesca]
Fvb1	NON_SYNONYMOUS_CODING	gene10151	470104705	PREDICTED: uncharacterized protein LOC101296809 [Fragaria vesca subsp. vesca]
Fvb1	NON_SYNONYMOUS_CODING	gene10151	470104705	PREDICTED: uncharacterized protein LOC101296809 [Fragaria vesca subsp. vesca]
Fvb1	NON_SYNONYMOUS_CODING	gene10151	470104705	PREDICTED: uncharacterized protein LOC101296809 [Fragaria vesca subsp. vesca]
Fvb1	NON_SYNONYMOUS_CODING	gene10151	470104705	PREDICTED: uncharacterized protein LOC101296809 [Fragaria vesca subsp. vesca]
Fvb1	NON_SYNONYMOUS_CODING	gene10151	470104705	PREDICTED: uncharacterized protein LOC101296809 [Fragaria vesca subsp. vesca]
Fvb1	NON_SYNONYMOUS_CODING	gene10151	470104705	PREDICTED: uncharacterized protein LOC101296809 [Fragaria vesca subsp. vesca]
Fvb1	NON_SYNONYMOUS_CODING	gene10151	470104705	PREDICTED: uncharacterized protein LOC101296809 [Fragaria vesca subsp. vesca]
Fvb1	NON_SYNONYMOUS_CODING	gene10151	470104705	PREDICTED: uncharacterized protein LOC101296809 [Fragaria vesca subsp. vesca]
Fvb1	NON_SYNONYMOUS_CODING	gene10151	470104705	PREDICTED: uncharacterized protein LOC101296809 [Fragaria vesca subsp. vesca]
Fvb1	NON_SYNONYMOUS_CODING	gene10144	470104699	PREDICTED: F-box/kelch-repeat protein At3g23880-like [Fragaria vesca subsp. vesca]
Fvb1	NON_SYNONYMOUS_CODING	gene10144	470104699	PREDICTED: F-box/kelch-repeat protein At3g23880-like [Fragaria vesca subsp. vesca]
Fvb1	NON_SYNONYMOUS_CODING	gene10144	470104699	PREDICTED: F-box/kelch-repeat protein At3g23880-like [Fragaria vesca subsp. vesca]
Fvb1	NON_SYNONYMOUS_CODING	gene10144	470104699	PREDICTED: F-box/kelch-repeat protein At3g23880-like [Fragaria vesca subsp. vesca]
Fvb1	NON_SYNONYMOUS_CODING	gene10144	470104699	PREDICTED: F-box/kelch-repeat protein At3g23880-like [Fragaria vesca subsp. vesca]
Fvb1	NON_SYNONYMOUS_CODING	gene10144	470104699	PREDICTED: F-box/kelch-repeat protein At3g23880-like [Fragaria vesca subsp. vesca]
Fvb1	NON_SYNONYMOUS_CODING	gene10144	470104699	PREDICTED: F-box/kelch-repeat protein At3g23880-like [Fragaria vesca subsp. vesca]
Fvb1	NON_SYNONYMOUS_CODING	gene10144	470104699	PREDICTED: F-box/kelch-repeat protein At3g23880-like [Fragaria vesca subsp. vesca]
Fvb1	NON_SYNONYMOUS_CODING	gene10144	470104699	PREDICTED: F-box/kelch-repeat protein At3g23880-like [Fragaria vesca subsp. vesca]
Fvb1	NON_SYNONYMOUS_CODING	gene10144	470104699	PREDICTED: F-box/kelch-repeat protein At3g23880-like [Fragaria vesca subsp. vesca]
Fvb1	NON_SYNONYMOUS_CODING	gene10144	470104699	PREDICTED: F-box/kelch-repeat protein At3g23880-like [Fragaria vesca subsp. vesca]
Fvb1	STOP_LOST	gene34735	764604949	PREDICTED: uncharacterized protein LOC105352216 [Fragaria vesca subsp. vesca]
Fvb1	NON_SYNONYMOUS_CODING	gene34735	764604949	PREDICTED: uncharacterized protein LOC105352216 [Fragaria vesca subsp. vesca]
Fvb1	NON_SYNONYMOUS_CODING	gene34735	764604949	PREDICTED: uncharacterized protein LOC105352216 [Fragaria vesca subsp. vesca]
Fvb1	NON_SYNONYMOUS_CODING	gene34735	764604949	PREDICTED: uncharacterized protein LOC105352216 [Fragaria vesca subsp. vesca]
Fvb1	NON_SYNONYMOUS_CODING	gene34735	764604949	PREDICTED: uncharacterized protein LOC105352216 [Fragaria vesca subsp. vesca]
Fvb1	NON_SYNONYMOUS_CODING	gene34735	764604949	PREDICTED: uncharacterized protein LOC105352216 [Fragaria vesca subsp. vesca]
Fvb1	STOP_GAINED	gene34735	764604949	PREDICTED: uncharacterized protein LOC105352216 [Fragaria vesca subsp. vesca]
Fvb1	NON_SYNONYMOUS_CODING	gene34735	764604949	PREDICTED: uncharacterized protein LOC105352216 [Fragaria vesca subsp. vesca]
Fvb1	NON_SYNONYMOUS_CODING	gene34735	764604949	PREDICTED: uncharacterized protein LOC105352216 [Fragaria vesca subsp. vesca]
Fvb1	NON_SYNONYMOUS_CODING	gene34735	764604949	PREDICTED: uncharacterized protein LOC105352216 [Fragaria vesca subsp. vesca]
Fvb1	NON_SYNONYMOUS_CODING	gene34735	764604949	PREDICTED: uncharacterized protein LOC105352216 [Fragaria vesca subsp. vesca]
Fvb1	NON_SYNONYMOUS_CODING	gene34735	764604949	PREDICTED: uncharacterized protein LOC105352216 [Fragaria vesca subsp. vesca]
Fvb1	NON_SYNONYMOUS_CODING	gene34735	764604949	PREDICTED: uncharacterized protein LOC105352216 [Fragaria vesca subsp. vesca]
Fvb1	NON_SYNONYMOUS_CODING	gene34735	764604949	PREDICTED: uncharacterized protein LOC105352216 [Fragaria vesca subsp. vesca]
Fvb1	NON_SYNONYMOUS_CODING	gene34735	764604949	PREDICTED: uncharacterized protein LOC105352216 [Fragaria vesca subsp. vesca]
Fvb1	NON_SYNONYMOUS_CODING	gene34735	764604949	PREDICTED: uncharacterized protein LOC105352216 [Fragaria vesca subsp. vesca]
Fvb1	NON_SYNONYMOUS_CODING	gene34735	764604949	PREDICTED: uncharacterized protein LOC105352216 [Fragaria vesca subsp. vesca]
Fvb1	NON_SYNONYMOUS_CODING	gene34735	764604949	PREDICTED: uncharacterized protein LOC105352216 [Fragaria vesca subsp. vesca]
Fvb1	NON_SYNONYMOUS_CODING	gene34735	764604949	PREDICTED: uncharacterized protein LOC105352216 [Fragaria vesca subsp. vesca]
Fvb1	NON_SYNONYMOUS_CODING	gene34735	764604949	PREDICTED: uncharacterized protein LOC105352216 [Fragaria vesca subsp. vesca]
Fvb1	NON_SYNONYMOUS_CODING	gene34735	764604949	PREDICTED: uncharacterized protein LOC105352216 [Fragaria vesca subsp. vesca]
Fvb1	NON_SYNONYMOUS_CODING	gene10143	470101429	PREDICTED: 2-alkenal reductase (NADP(+)-dependent)-like [Fragaria vesca subsp. vesca]
Fvb1	NON_SYNONYMOUS_CODING	gene10143	470101429	PREDICTED: 2-alkenal reductase (NADP(+)-dependent)-like [Fragaria vesca subsp. vesca]
Fvb1	NON_SYNONYMOUS_CODING	gene10143	470101429	PREDICTED: 2-alkenal reductase (NADP(+)-dependent)-like [Fragaria vesca subsp. vesca]
Fvb1	NON_SYNONYMOUS_CODING	gene10143	470101429	PREDICTED: 2-alkenal reductase (NADP(+)-dependent)-like [Fragaria vesca subsp. vesca]
Fvb1	NON_SYNONYMOUS_CODING	gene10143	470101429	PREDICTED: 2-alkenal reductase (NADP(+)-dependent)-like [Fragaria vesca subsp. vesca]
Fvb1	NON_SYNONYMOUS_CODING	gene10143	470101429	PREDICTED: 2-alkenal reductase (NADP(+)-dependent)-like [Fragaria vesca subsp. vesca]
Fvb1	NON_SYNONYMOUS_CODING	gene10143	470101429	PREDICTED: 2-alkenal reductase (NADP(+)-dependent)-like [Fragaria vesca subsp. vesca]
Fvb1	NON_SYNONYMOUS_CODING	gene10135	470101403	PREDICTED: UDP-glycosyltransferase 74E1-like [Fragaria vesca subsp. vesca]
Fvb1	NON_SYNONYMOUS_CODING	gene10135	470101403	PREDICTED: UDP-glycosyltransferase 74E1-like [Fragaria vesca subsp. vesca]
Fvb1	NON_SYNONYMOUS_CODING	gene10135	470101403	PREDICTED: UDP-glycosyltransferase 74E1-like [Fragaria vesca subsp. vesca]
Fvb1	NON_SYNONYMOUS_CODING	gene10135	470101403	PREDICTED: UDP-glycosyltransferase 74E1-like [Fragaria vesca subsp. vesca]
Fvb1	NON_SYNONYMOUS_CODING	gene10135	470101403	PREDICTED: UDP-glycosyltransferase 74E1-like [Fragaria vesca subsp. vesca]
Fvb1	NON_SYNONYMOUS_CODING	gene10135	470101403	PREDICTED: UDP-glycosyltransferase 74E1-like [Fragaria vesca subsp. vesca]
Fvb1	NON_SYNONYMOUS_CODING	gene10135	470101403	PREDICTED: UDP-glycosyltransferase 74E1-like [Fragaria vesca subsp. vesca]
Fvb1	NON_SYNONYMOUS_CODING	gene10135	470101403	PREDICTED: UDP-glycosyltransferase 74E1-like [Fragaria vesca subsp. vesca]
Fvb1	NON_SYNONYMOUS_CODING	gene10135	470101403	PREDICTED: UDP-glycosyltransferase 74E1-like [Fragaria vesca subsp. vesca]
Fvb1	NON_SYNONYMOUS_CODING	gene10135	470101403	PREDICTED: UDP-glycosyltransferase 74E1-like [Fragaria vesca subsp. vesca]
Fvb1	NON_SYNONYMOUS_CODING	gene10131	470101397	PREDICTED: acyl-coenzyme A thioesterase 9, mitochondrial-like [Fragaria vesca subsp. vesca]
Fvb1	NON_SYNONYMOUS_CODING	gene10131	470101397	PREDICTED: acyl-coenzyme A thioesterase 9, mitochondrial-like [Fragaria vesca subsp. vesca]
Fvb1	NON_SYNONYMOUS_CODING	gene10131	470101397	PREDICTED: acyl-coenzyme A thioesterase 9, mitochondrial-like [Fragaria vesca subsp. vesca]
Fvb1	NON_SYNONYMOUS_CODING	gene10131	470101397	PREDICTED: acyl-coenzyme A thioesterase 9, mitochondrial-like [Fragaria vesca subsp. vesca]
Fvb1	NON_SYNONYMOUS_CODING	gene10131	470101397	PREDICTED: acyl-coenzyme A thioesterase 9, mitochondrial-like [Fragaria vesca subsp. vesca]
Fvb1	NON_SYNONYMOUS_CODING	gene10131	470101397	PREDICTED: acyl-coenzyme A thioesterase 9, mitochondrial-like [Fragaria vesca subsp. vesca]
Fvb1	NON_SYNONYMOUS_CODING	gene10131	470101397	PREDICTED: acyl-coenzyme A thioesterase 9, mitochondrial-like [Fragaria vesca subsp. vesca]
Fvb1	SPLICE_SITE_REGION	gene10129	470101395	PREDICTED: protein FAM133 [Fragaria vesca subsp. vesca]
Fvb1	NON_SYNONYMOUS_CODING	gene10129	470101395	PREDICTED: protein FAM133 [Fragaria vesca subsp. vesca]
Fvb1	NON_SYNONYMOUS_CODING	gene10129	470101395	PREDICTED: protein FAM133 [Fragaria vesca subsp. vesca]
Fvb1	NON_SYNONYMOUS_CODING	gene34734	528290772	putative candidate secreted effector protein [Blumeria graminis f. sp. hordei DH14]
Fvb1	NON_SYNONYMOUS_CODING	gene34734	528290772	putative candidate secreted effector protein [Blumeria graminis f. sp. hordei DH14]
Fvb1	NON_SYNONYMOUS_CODING	gene34734	528290772	putative candidate secreted effector protein [Blumeria graminis f. sp. hordei DH14]
Fvb1	SPLICE_SITE_REGION	gene34734	528290772	putative candidate secreted effector protein [Blumeria graminis f. sp. hordei DH14]
Fvb1	NON_SYNONYMOUS_CODING	gene10118	764506193	PREDICTED: pentatricopeptide repeat-containing protein At4g30825, chloroplastic [Fragaria vesca subsp. vesca]
Fvb1	NON_SYNONYMOUS_CODING	gene10118	764506193	PREDICTED: pentatricopeptide repeat-containing protein At4g30825, chloroplastic [Fragaria vesca subsp. vesca]
Fvb1	NON_SYNONYMOUS_CODING	gene10118	764506193	PREDICTED: pentatricopeptide repeat-containing protein At4g30825, chloroplastic [Fragaria vesca subsp. vesca]
Fvb1	NON_SYNONYMOUS_CODING	gene10118	764506193	PREDICTED: pentatricopeptide repeat-containing protein At4g30825, chloroplastic [Fragaria vesca subsp. vesca]
Fvb1	NON_SYNONYMOUS_CODING	gene10118	764506193	PREDICTED: pentatricopeptide repeat-containing protein At4g30825, chloroplastic [Fragaria vesca subsp. vesca]
Fvb1	NON_SYNONYMOUS_CODING	gene10118	764506193	PREDICTED: pentatricopeptide repeat-containing protein At4g30825, chloroplastic [Fragaria vesca subsp. vesca]
Fvb1	NON_SYNONYMOUS_CODING	gene10118	764506193	PREDICTED: pentatricopeptide repeat-containing protein At4g30825, chloroplastic [Fragaria vesca subsp. vesca]
Fvb1	NON_SYNONYMOUS_CODING	gene10118	764506193	PREDICTED: pentatricopeptide repeat-containing protein At4g30825, chloroplastic [Fragaria vesca subsp. vesca]
Fvb1	NON_SYNONYMOUS_CODING	gene10118	764506193	PREDICTED: pentatricopeptide repeat-containing protein At4g30825, chloroplastic [Fragaria vesca subsp. vesca]
Fvb1	NON_SYNONYMOUS_CODING	gene10118	764506193	PREDICTED: pentatricopeptide repeat-containing protein At4g30825, chloroplastic [Fragaria vesca subsp. vesca]
Fvb1	NON_SYNONYMOUS_CODING	gene10118	764506193	PREDICTED: pentatricopeptide repeat-containing protein At4g30825, chloroplastic [Fragaria vesca subsp. vesca]
Fvb1	NON_SYNONYMOUS_CODING	gene10118	764506193	PREDICTED: pentatricopeptide repeat-containing protein At4g30825, chloroplastic [Fragaria vesca subsp. vesca]
Fvb1	NON_SYNONYMOUS_CODING	gene10118	764506193	PREDICTED: pentatricopeptide repeat-containing protein At4g30825, chloroplastic [Fragaria vesca subsp. vesca]
Fvb1	NON_SYNONYMOUS_CODING	gene10116	470103411	PREDICTED: uncharacterized protein LOC101300564 [Fragaria vesca subsp. vesca]
Fvb1	NON_SYNONYMOUS_CODING	gene10116	470103411	PREDICTED: uncharacterized protein LOC101300564 [Fragaria vesca subsp. vesca]
Fvb1	NON_SYNONYMOUS_CODING	gene10116	470103411	PREDICTED: uncharacterized protein LOC101300564 [Fragaria vesca subsp. vesca]
Fvb1	NON_SYNONYMOUS_CODING	gene10116	470103411	PREDICTED: uncharacterized protein LOC101300564 [Fragaria vesca subsp. vesca]
Fvb1	NON_SYNONYMOUS_CODING	gene10116	470103411	PREDICTED: uncharacterized protein LOC101300564 [Fragaria vesca subsp. vesca]
Fvb1	NON_SYNONYMOUS_CODING	gene10116	470103411	PREDICTED: uncharacterized protein LOC101300564 [Fragaria vesca subsp. vesca]
Fvb1	NON_SYNONYMOUS_CODING	gene10115	470103411	PREDICTED: uncharacterized protein LOC101300564 [Fragaria vesca subsp. vesca]
Fvb1	NON_SYNONYMOUS_CODING	gene10115	470103411	PREDICTED: uncharacterized protein LOC101300564 [Fragaria vesca subsp. vesca]
Fvb1	NON_SYNONYMOUS_CODING	gene10115	470103411	PREDICTED: uncharacterized protein LOC101300564 [Fragaria vesca subsp. vesca]
Fvb1	NON_SYNONYMOUS_CODING	gene10115	470103411	PREDICTED: uncharacterized protein LOC101300564 [Fragaria vesca subsp. vesca]
Fvb1	STOP_GAINED	gene10115	470103411	PREDICTED: uncharacterized protein LOC101300564 [Fragaria vesca subsp. vesca]
Fvb1	NON_SYNONYMOUS_CODING	gene10115	470103411	PREDICTED: uncharacterized protein LOC101300564 [Fragaria vesca subsp. vesca]
Fvb1	NON_SYNONYMOUS_CODING	gene10115	470103411	PREDICTED: uncharacterized protein LOC101300564 [Fragaria vesca subsp. vesca]
Fvb1	NON_SYNONYMOUS_CODING	gene10115	470103411	PREDICTED: uncharacterized protein LOC101300564 [Fragaria vesca subsp. vesca]
Fvb1	NON_SYNONYMOUS_CODING	gene10115	470103411	PREDICTED: uncharacterized protein LOC101300564 [Fragaria vesca subsp. vesca]
Fvb1	NON_SYNONYMOUS_CODING	gene10115	470103411	PREDICTED: uncharacterized protein LOC101300564 [Fragaria vesca subsp. vesca]
Fvb1	NON_SYNONYMOUS_CODING	gene10113	764506165	PREDICTED: uncharacterized protein LOC101293344 [Fragaria vesca subsp. vesca]
Fvb1	NON_SYNONYMOUS_CODING	gene10113	764506165	PREDICTED: uncharacterized protein LOC101293344 [Fragaria vesca subsp. vesca]
Fvb1	NON_SYNONYMOUS_CODING	gene10113	764506165	PREDICTED: uncharacterized protein LOC101293344 [Fragaria vesca subsp. vesca]
Fvb1	NON_SYNONYMOUS_CODING	gene10113	764506165	PREDICTED: uncharacterized protein LOC101293344 [Fragaria vesca subsp. vesca]
Fvb1	NON_SYNONYMOUS_CODING	gene10113	764506165	PREDICTED: uncharacterized protein LOC101293344 [Fragaria vesca subsp. vesca]
Fvb1	NON_SYNONYMOUS_CODING	gene10113	764506165	PREDICTED: uncharacterized protein LOC101293344 [Fragaria vesca subsp. vesca]
Fvb1	NON_SYNONYMOUS_CODING	gene10113	764506165	PREDICTED: uncharacterized protein LOC101293344 [Fragaria vesca subsp. vesca]
Fvb1	NON_SYNONYMOUS_CODING	gene10113	764506165	PREDICTED: uncharacterized protein LOC101293344 [Fragaria vesca subsp. vesca]
Fvb1	NON_SYNONYMOUS_CODING	gene10113	764506165	PREDICTED: uncharacterized protein LOC101293344 [Fragaria vesca subsp. vesca]
Fvb1	NON_SYNONYMOUS_CODING	gene10113	764506165	PREDICTED: uncharacterized protein LOC101293344 [Fragaria vesca subsp. vesca]
Fvb1	NON_SYNONYMOUS_CODING	gene10113	764506165	PREDICTED: uncharacterized protein LOC101293344 [Fragaria vesca subsp. vesca]
Fvb1	NON_SYNONYMOUS_CODING	gene10113	764506165	PREDICTED: uncharacterized protein LOC101293344 [Fragaria vesca subsp. vesca]
Fvb1	NON_SYNONYMOUS_CODING	gene10113	764506165	PREDICTED: uncharacterized protein LOC101293344 [Fragaria vesca subsp. vesca]
Fvb1	NON_SYNONYMOUS_CODING	gene10107	470148504	PREDICTED: F-box/kelch-repeat protein At3g06240-like [Fragaria vesca subsp. vesca]
Fvb1	NON_SYNONYMOUS_CODING	gene10107	470148504	PREDICTED: F-box/kelch-repeat protein At3g06240-like [Fragaria vesca subsp. vesca]
Fvb1	NON_SYNONYMOUS_CODING	gene10107	470148504	PREDICTED: F-box/kelch-repeat protein At3g06240-like [Fragaria vesca subsp. vesca]
Fvb1	NON_SYNONYMOUS_CODING	gene10107	470148504	PREDICTED: F-box/kelch-repeat protein At3g06240-like [Fragaria vesca subsp. vesca]
Fvb1	NON_SYNONYMOUS_CODING	gene10106	470148504	PREDICTED: F-box/kelch-repeat protein At3g06240-like [Fragaria vesca subsp. vesca]
Fvb1	NON_SYNONYMOUS_CODING	gene10106	470148504	PREDICTED: F-box/kelch-repeat protein At3g06240-like [Fragaria vesca subsp. vesca]
Fvb1	NON_SYNONYMOUS_CODING	gene10106	470148504	PREDICTED: F-box/kelch-repeat protein At3g06240-like [Fragaria vesca subsp. vesca]
Fvb1	NON_SYNONYMOUS_CODING	gene10106	470148504	PREDICTED: F-box/kelch-repeat protein At3g06240-like [Fragaria vesca subsp. vesca]
Fvb1	NON_SYNONYMOUS_CODING	gene10106	470148504	PREDICTED: F-box/kelch-repeat protein At3g06240-like [Fragaria vesca subsp. vesca]
Fvb1	NON_SYNONYMOUS_CODING	gene10106	470148504	PREDICTED: F-box/kelch-repeat protein At3g06240-like [Fragaria vesca subsp. vesca]
Fvb1	NON_SYNONYMOUS_CODING	gene10106	470148504	PREDICTED: F-box/kelch-repeat protein At3g06240-like [Fragaria vesca subsp. vesca]
Fvb1	NON_SYNONYMOUS_CODING	gene10106	470148504	PREDICTED: F-box/kelch-repeat protein At3g06240-like [Fragaria vesca subsp. vesca]
Fvb1	NON_SYNONYMOUS_CODING	gene10106	470148504	PREDICTED: F-box/kelch-repeat protein At3g06240-like [Fragaria vesca subsp. vesca]
Fvb1	NON_SYNONYMOUS_CODING	gene10106	470148504	PREDICTED: F-box/kelch-repeat protein At3g06240-like [Fragaria vesca subsp. vesca]
Fvb1	NON_SYNONYMOUS_CODING	gene10106	470148504	PREDICTED: F-box/kelch-repeat protein At3g06240-like [Fragaria vesca subsp. vesca]
Fvb1	NON_SYNONYMOUS_CODING	gene10106	470148504	PREDICTED: F-box/kelch-repeat protein At3g06240-like [Fragaria vesca subsp. vesca]
Fvb1	NON_SYNONYMOUS_CODING	gene10106	470148504	PREDICTED: F-box/kelch-repeat protein At3g06240-like [Fragaria vesca subsp. vesca]
Fvb1	NON_SYNONYMOUS_CODING	gene10106	470148504	PREDICTED: F-box/kelch-repeat protein At3g06240-like [Fragaria vesca subsp. vesca]
Fvb1	NON_SYNONYMOUS_CODING	gene10106	470148504	PREDICTED: F-box/kelch-repeat protein At3g06240-like [Fragaria vesca subsp. vesca]
Fvb1	NON_SYNONYMOUS_CODING	gene10106	470148504	PREDICTED: F-box/kelch-repeat protein At3g06240-like [Fragaria vesca subsp. vesca]
Fvb1	NON_SYNONYMOUS_CODING	gene10106	470148504	PREDICTED: F-box/kelch-repeat protein At3g06240-like [Fragaria vesca subsp. vesca]
Fvb1	NON_SYNONYMOUS_CODING	gene10105	470101369	PREDICTED: heat shock 70 kDa protein [Fragaria vesca subsp. vesca]
Fvb1	NON_SYNONYMOUS_CODING	gene10105	470101369	PREDICTED: heat shock 70 kDa protein [Fragaria vesca subsp. vesca]
Fvb1	NON_SYNONYMOUS_CODING	gene10105	470101369	PREDICTED: heat shock 70 kDa protein [Fragaria vesca subsp. vesca]
Fvb1	NON_SYNONYMOUS_CODING	gene10105	470101369	PREDICTED: heat shock 70 kDa protein [Fragaria vesca subsp. vesca]
Fvb1	NON_SYNONYMOUS_CODING	gene10105	470101369	PREDICTED: heat shock 70 kDa protein [Fragaria vesca subsp. vesca]
Fvb1	NON_SYNONYMOUS_CODING	gene10105	470101369	PREDICTED: heat shock 70 kDa protein [Fragaria vesca subsp. vesca]
Fvb1	NON_SYNONYMOUS_CODING	gene10101	470101359	PREDICTED: UPF0057 membrane protein At2g24040-like [Fragaria vesca subsp. vesca]
Fvb1	NON_SYNONYMOUS_CODING	gene10101	470101359	PREDICTED: UPF0057 membrane protein At2g24040-like [Fragaria vesca subsp. vesca]
Fvb1	NON_SYNONYMOUS_CODING	gene10095	470148504	PREDICTED: F-box/kelch-repeat protein At3g06240-like [Fragaria vesca subsp. vesca]
Fvb1	NON_SYNONYMOUS_CODING	gene10095	470148504	PREDICTED: F-box/kelch-repeat protein At3g06240-like [Fragaria vesca subsp. vesca]
Fvb1	NON_SYNONYMOUS_CODING	gene10095	470148504	PREDICTED: F-box/kelch-repeat protein At3g06240-like [Fragaria vesca subsp. vesca]
Fvb1	NON_SYNONYMOUS_CODING	gene10095	470148504	PREDICTED: F-box/kelch-repeat protein At3g06240-like [Fragaria vesca subsp. vesca]
Fvb1	NON_SYNONYMOUS_CODING	gene10095	470148504	PREDICTED: F-box/kelch-repeat protein At3g06240-like [Fragaria vesca subsp. vesca]
Fvb1	NON_SYNONYMOUS_CODING	gene10095	470148504	PREDICTED: F-box/kelch-repeat protein At3g06240-like [Fragaria vesca subsp. vesca]
Fvb1	NON_SYNONYMOUS_CODING	gene10095	470148504	PREDICTED: F-box/kelch-repeat protein At3g06240-like [Fragaria vesca subsp. vesca]
Fvb1	NON_SYNONYMOUS_CODING	gene10095	470148504	PREDICTED: F-box/kelch-repeat protein At3g06240-like [Fragaria vesca subsp. vesca]
Fvb1	NON_SYNONYMOUS_CODING	gene10095	470148504	PREDICTED: F-box/kelch-repeat protein At3g06240-like [Fragaria vesca subsp. vesca]
Fvb1	NON_SYNONYMOUS_CODING	gene10095	470148504	PREDICTED: F-box/kelch-repeat protein At3g06240-like [Fragaria vesca subsp. vesca]
Fvb1	NON_SYNONYMOUS_CODING	gene10095	470148504	PREDICTED: F-box/kelch-repeat protein At3g06240-like [Fragaria vesca subsp. vesca]
Fvb1	NON_SYNONYMOUS_CODING	gene10095	470148504	PREDICTED: F-box/kelch-repeat protein At3g06240-like [Fragaria vesca subsp. vesca]
Fvb1	NON_SYNONYMOUS_CODING	gene10095	470148504	PREDICTED: F-box/kelch-repeat protein At3g06240-like [Fragaria vesca subsp. vesca]
Fvb1	NON_SYNONYMOUS_CODING	gene10095	470148504	PREDICTED: F-box/kelch-repeat protein At3g06240-like [Fragaria vesca subsp. vesca]
Fvb1	NON_SYNONYMOUS_CODING	gene10095	470148504	PREDICTED: F-box/kelch-repeat protein At3g06240-like [Fragaria vesca subsp. vesca]
Fvb1	NON_SYNONYMOUS_CODING	gene10095	470148504	PREDICTED: F-box/kelch-repeat protein At3g06240-like [Fragaria vesca subsp. vesca]
Fvb1	NON_SYNONYMOUS_CODING	gene10095	470148504	PREDICTED: F-box/kelch-repeat protein At3g06240-like [Fragaria vesca subsp. vesca]
Fvb1	NON_SYNONYMOUS_CODING	gene10095	470148504	PREDICTED: F-box/kelch-repeat protein At3g06240-like [Fragaria vesca subsp. vesca]
Fvb1	NON_SYNONYMOUS_CODING	gene10095	470148504	PREDICTED: F-box/kelch-repeat protein At3g06240-like [Fragaria vesca subsp. vesca]
Fvb1	NON_SYNONYMOUS_CODING	gene10095	470148504	PREDICTED: F-box/kelch-repeat protein At3g06240-like [Fragaria vesca subsp. vesca]
Fvb1	NON_SYNONYMOUS_CODING	gene10095	470148504	PREDICTED: F-box/kelch-repeat protein At3g06240-like [Fragaria vesca subsp. vesca]
Fvb1	NON_SYNONYMOUS_CODING	gene10095	470148504	PREDICTED: F-box/kelch-repeat protein At3g06240-like [Fragaria vesca subsp. vesca]
Fvb1	NON_SYNONYMOUS_CODING	gene10095	470148504	PREDICTED: F-box/kelch-repeat protein At3g06240-like [Fragaria vesca subsp. vesca]
Fvb1	NON_SYNONYMOUS_CODING	gene10095	470148504	PREDICTED: F-box/kelch-repeat protein At3g06240-like [Fragaria vesca subsp. vesca]
Fvb1	NON_SYNONYMOUS_CODING	gene10095	470148504	PREDICTED: F-box/kelch-repeat protein At3g06240-like [Fragaria vesca subsp. vesca]
Fvb1	NON_SYNONYMOUS_CODING	gene10095	470148504	PREDICTED: F-box/kelch-repeat protein At3g06240-like [Fragaria vesca subsp. vesca]
Fvb1	NON_SYNONYMOUS_CODING	gene10095	470148504	PREDICTED: F-box/kelch-repeat protein At3g06240-like [Fragaria vesca subsp. vesca]
Fvb1	NON_SYNONYMOUS_CODING	gene10095	470148504	PREDICTED: F-box/kelch-repeat protein At3g06240-like [Fragaria vesca subsp. vesca]
Fvb1	NON_SYNONYMOUS_CODING	gene10095	470148504	PREDICTED: F-box/kelch-repeat protein At3g06240-like [Fragaria vesca subsp. vesca]
Fvb1	NON_SYNONYMOUS_CODING	gene10095	470148504	PREDICTED: F-box/kelch-repeat protein At3g06240-like [Fragaria vesca subsp. vesca]
Fvb1	NON_SYNONYMOUS_CODING	gene10095	470148504	PREDICTED: F-box/kelch-repeat protein At3g06240-like [Fragaria vesca subsp. vesca]
Fvb1	NON_SYNONYMOUS_CODING	gene10095	470148504	PREDICTED: F-box/kelch-repeat protein At3g06240-like [Fragaria vesca subsp. vesca]
Fvb1	NON_SYNONYMOUS_CODING	gene10095	470148504	PREDICTED: F-box/kelch-repeat protein At3g06240-like [Fragaria vesca subsp. vesca]
Fvb1	NON_SYNONYMOUS_CODING	gene10095	470148504	PREDICTED: F-box/kelch-repeat protein At3g06240-like [Fragaria vesca subsp. vesca]
Fvb1	NON_SYNONYMOUS_CODING	gene10091	645240984	PREDICTED: uncharacterized protein LOC103326422 [Prunus mume]
Fvb1	STOP_GAINED	gene10091	645240984	PREDICTED: uncharacterized protein LOC103326422 [Prunus mume]
Fvb1	NON_SYNONYMOUS_CODING	gene10091	645240984	PREDICTED: uncharacterized protein LOC103326422 [Prunus mume]
Fvb1	NON_SYNONYMOUS_CODING	gene10091	645240984	PREDICTED: uncharacterized protein LOC103326422 [Prunus mume]
Fvb1	NON_SYNONYMOUS_CODING	gene10089	764505988	PREDICTED: F-box/LRR-repeat protein At4g14103-like isoform X3 [Fragaria vesca subsp. vesca]
Fvb1	NON_SYNONYMOUS_CODING	gene10089	764505988	PREDICTED: F-box/LRR-repeat protein At4g14103-like isoform X3 [Fragaria vesca subsp. vesca]
Fvb1	NON_SYNONYMOUS_CODING	gene10089	764505988	PREDICTED: F-box/LRR-repeat protein At4g14103-like isoform X3 [Fragaria vesca subsp. vesca]
Fvb1	NON_SYNONYMOUS_CODING	gene10089	764505988	PREDICTED: F-box/LRR-repeat protein At4g14103-like isoform X3 [Fragaria vesca subsp. vesca]
Fvb1	STOP_GAINED	gene10089	764505988	PREDICTED: F-box/LRR-repeat protein At4g14103-like isoform X3 [Fragaria vesca subsp. vesca]
Fvb1	NON_SYNONYMOUS_CODING	gene10089	764505988	PREDICTED: F-box/LRR-repeat protein At4g14103-like isoform X3 [Fragaria vesca subsp. vesca]
Fvb1	NON_SYNONYMOUS_CODING	gene10089	764505988	PREDICTED: F-box/LRR-repeat protein At4g14103-like isoform X3 [Fragaria vesca subsp. vesca]
Fvb1	NON_SYNONYMOUS_CODING	gene10089	764505988	PREDICTED: F-box/LRR-repeat protein At4g14103-like isoform X3 [Fragaria vesca subsp. vesca]
Fvb1	NON_SYNONYMOUS_CODING	gene10089	764505988	PREDICTED: F-box/LRR-repeat protein At4g14103-like isoform X3 [Fragaria vesca subsp. vesca]
Fvb1	NON_SYNONYMOUS_CODING	gene10089	764505988	PREDICTED: F-box/LRR-repeat protein At4g14103-like isoform X3 [Fragaria vesca subsp. vesca]
Fvb1	NON_SYNONYMOUS_CODING	gene10078	400131566	T4.5 [Malus x robusta]
Fvb1	NON_SYNONYMOUS_CODING	gene10078	400131566	T4.5 [Malus x robusta]
Fvb1	NON_SYNONYMOUS_CODING	gene10078	400131566	T4.5 [Malus x robusta]
Fvb1	NON_SYNONYMOUS_CODING	gene10078	400131566	T4.5 [Malus x robusta]
Fvb1	NON_SYNONYMOUS_CODING	gene10078	400131566	T4.5 [Malus x robusta]
Fvb1	NON_SYNONYMOUS_CODING	gene10078	400131566	T4.5 [Malus x robusta]
Fvb1	NON_SYNONYMOUS_CODING	gene10078	400131566	T4.5 [Malus x robusta]
Fvb1	NON_SYNONYMOUS_CODING	gene10078	400131566	T4.5 [Malus x robusta]
Fvb1	NON_SYNONYMOUS_CODING	gene10078	400131566	T4.5 [Malus x robusta]
Fvb1	NON_SYNONYMOUS_CODING	gene10078	400131566	T4.5 [Malus x robusta]
Fvb1	NON_SYNONYMOUS_CODING	gene10078	400131566	T4.5 [Malus x robusta]
Fvb1	NON_SYNONYMOUS_CODING	gene10078	400131566	T4.5 [Malus x robusta]
Fvb1	SPLICE_SITE_REGION	gene10078	400131566	T4.5 [Malus x robusta]
Fvb1	NON_SYNONYMOUS_CODING	gene10078	400131566	T4.5 [Malus x robusta]
Fvb1	NON_SYNONYMOUS_CODING	gene10076	764505930	PREDICTED: probable purine permease 5 isoform X2 [Fragaria vesca subsp. vesca]
Fvb1	NON_SYNONYMOUS_CODING	gene10076	764505930	PREDICTED: probable purine permease 5 isoform X2 [Fragaria vesca subsp. vesca]
Fvb1	NON_SYNONYMOUS_CODING	gene10076	764505930	PREDICTED: probable purine permease 5 isoform X2 [Fragaria vesca subsp. vesca]
Fvb1	NON_SYNONYMOUS_CODING	gene10076	764505930	PREDICTED: probable purine permease 5 isoform X2 [Fragaria vesca subsp. vesca]
Fvb1	NON_SYNONYMOUS_CODING	gene10076	764505930	PREDICTED: probable purine permease 5 isoform X2 [Fragaria vesca subsp. vesca]
Fvb1	NON_SYNONYMOUS_CODING	gene10076	764505930	PREDICTED: probable purine permease 5 isoform X2 [Fragaria vesca subsp. vesca]
Fvb1	NON_SYNONYMOUS_CODING	gene10076	764505930	PREDICTED: probable purine permease 5 isoform X2 [Fragaria vesca subsp. vesca]
Fvb1	NON_SYNONYMOUS_CODING	gene10076	764505930	PREDICTED: probable purine permease 5 isoform X2 [Fragaria vesca subsp. vesca]
Fvb1	NON_SYNONYMOUS_CODING	gene10076	764505930	PREDICTED: probable purine permease 5 isoform X2 [Fragaria vesca subsp. vesca]
Fvb1	NON_SYNONYMOUS_CODING	gene10075	657946358	PREDICTED: eukaryotic translation initiation factor 5A-like, partial [Malus domestica]
Fvb1	SPLICE_SITE_REGION	gene10075	657946358	PREDICTED: eukaryotic translation initiation factor 5A-like, partial [Malus domestica]
Fvb1	NON_SYNONYMOUS_CODING	gene10072	470101327	PREDICTED: BTB/POZ domain-containing protein At2g24240 [Fragaria vesca subsp. vesca]
Fvb1	NON_SYNONYMOUS_CODING	gene10072	470101327	PREDICTED: BTB/POZ domain-containing protein At2g24240 [Fragaria vesca subsp. vesca]
Fvb1	NON_SYNONYMOUS_CODING	gene10072	470101327	PREDICTED: BTB/POZ domain-containing protein At2g24240 [Fragaria vesca subsp. vesca]
Fvb1	NON_SYNONYMOUS_CODING	gene10072	470101327	PREDICTED: BTB/POZ domain-containing protein At2g24240 [Fragaria vesca subsp. vesca]
Fvb1	NON_SYNONYMOUS_CODING	gene10067	470101323	PREDICTED: CBL-interacting serine/threonine-protein kinase 6 [Fragaria vesca subsp. vesca]
Fvb1	NON_SYNONYMOUS_CODING	gene10067	470101323	PREDICTED: CBL-interacting serine/threonine-protein kinase 6 [Fragaria vesca subsp. vesca]
Fvb1	NON_SYNONYMOUS_CODING	gene10067	470101323	PREDICTED: CBL-interacting serine/threonine-protein kinase 6 [Fragaria vesca subsp. vesca]
Fvb1	NON_SYNONYMOUS_CODING	gene10067	470101323	PREDICTED: CBL-interacting serine/threonine-protein kinase 6 [Fragaria vesca subsp. vesca]
Fvb1	NON_SYNONYMOUS_CODING	gene10067	470101323	PREDICTED: CBL-interacting serine/threonine-protein kinase 6 [Fragaria vesca subsp. vesca]
Fvb1	NON_SYNONYMOUS_CODING	gene10067	470101323	PREDICTED: CBL-interacting serine/threonine-protein kinase 6 [Fragaria vesca subsp. vesca]
Fvb1	NON_SYNONYMOUS_CODING	gene10067	470101323	PREDICTED: CBL-interacting serine/threonine-protein kinase 6 [Fragaria vesca subsp. vesca]
Fvb1	NON_SYNONYMOUS_CODING	gene10066	470104651	PREDICTED: alpha-soluble NSF attachment protein 2-like [Fragaria vesca subsp. vesca]
Fvb1	NON_SYNONYMOUS_CODING	gene10066	470104651	PREDICTED: alpha-soluble NSF attachment protein 2-like [Fragaria vesca subsp. vesca]
Fvb1	NON_SYNONYMOUS_CODING	gene10066	470104651	PREDICTED: alpha-soluble NSF attachment protein 2-like [Fragaria vesca subsp. vesca]
Fvb1	NON_SYNONYMOUS_CODING	gene10062	470101317	PREDICTED: transcription factor bHLH66-like [Fragaria vesca subsp. vesca]
Fvb1	NON_SYNONYMOUS_CODING	gene10062	470101317	PREDICTED: transcription factor bHLH66-like [Fragaria vesca subsp. vesca]
Fvb1	NON_SYNONYMOUS_CODING	gene10062	470101317	PREDICTED: transcription factor bHLH66-like [Fragaria vesca subsp. vesca]
Fvb1	NON_SYNONYMOUS_CODING	gene10062	470101317	PREDICTED: transcription factor bHLH66-like [Fragaria vesca subsp. vesca]
Fvb1	NON_SYNONYMOUS_CODING	gene10062	470101317	PREDICTED: transcription factor bHLH66-like [Fragaria vesca subsp. vesca]
Fvb1	SPLICE_SITE_REGION	gene10062	470101317	PREDICTED: transcription factor bHLH66-like [Fragaria vesca subsp. vesca]
Fvb1	SPLICE_SITE_REGION	gene10062	470101317	PREDICTED: transcription factor bHLH66-like [Fragaria vesca subsp. vesca]
Fvb1	SPLICE_SITE_REGION	gene10062	470101317	PREDICTED: transcription factor bHLH66-like [Fragaria vesca subsp. vesca]
Fvb1	NON_SYNONYMOUS_CODING	gene10062	470101317	PREDICTED: transcription factor bHLH66-like [Fragaria vesca subsp. vesca]
Fvb1	NON_SYNONYMOUS_CODING	gene10062	470101317	PREDICTED: transcription factor bHLH66-like [Fragaria vesca subsp. vesca]
Fvb1	SPLICE_SITE_REGION	gene10062	470101317	PREDICTED: transcription factor bHLH66-like [Fragaria vesca subsp. vesca]
Fvb1	NON_SYNONYMOUS_CODING	gene10062	470101317	PREDICTED: transcription factor bHLH66-like [Fragaria vesca subsp. vesca]
Fvb1	NON_SYNONYMOUS_CODING	gene10062	470101317	PREDICTED: transcription factor bHLH66-like [Fragaria vesca subsp. vesca]
Fvb1	NON_SYNONYMOUS_CODING	gene10058	470101311	PREDICTED: protein RTF2 homolog [Fragaria vesca subsp. vesca]
Fvb1	NON_SYNONYMOUS_CODING	gene10058	470101311	PREDICTED: protein RTF2 homolog [Fragaria vesca subsp. vesca]
Fvb1	NON_SYNONYMOUS_CODING	gene10058	470101311	PREDICTED: protein RTF2 homolog [Fragaria vesca subsp. vesca]
Fvb1	NON_SYNONYMOUS_CODING	gene10058	470101311	PREDICTED: protein RTF2 homolog [Fragaria vesca subsp. vesca]
Fvb1	NON_SYNONYMOUS_CODING	gene10058	470101311	PREDICTED: protein RTF2 homolog [Fragaria vesca subsp. vesca]
Fvb1	NON_SYNONYMOUS_CODING	gene10058	470101311	PREDICTED: protein RTF2 homolog [Fragaria vesca subsp. vesca]
Fvb1	NON_SYNONYMOUS_CODING	gene10057	470101309	PREDICTED: probable CCR4-associated factor 1 homolog 7 [Fragaria vesca subsp. vesca]
Fvb1	NON_SYNONYMOUS_CODING	gene10057	470101309	PREDICTED: probable CCR4-associated factor 1 homolog 7 [Fragaria vesca subsp. vesca]
Fvb1	NON_SYNONYMOUS_CODING	gene10057	470101309	PREDICTED: probable CCR4-associated factor 1 homolog 7 [Fragaria vesca subsp. vesca]
Fvb1	NON_SYNONYMOUS_CODING	gene10053	470101305	PREDICTED: ABC transporter I family member 1 [Fragaria vesca subsp. vesca]
Fvb1	NON_SYNONYMOUS_CODING	gene10053	470101305	PREDICTED: ABC transporter I family member 1 [Fragaria vesca subsp. vesca]
Fvb1	NON_SYNONYMOUS_CODING	gene10049	645218057	PREDICTED: putative disease resistance protein At3g14460 [Prunus mume]
Fvb1	NON_SYNONYMOUS_CODING	gene10049	645218057	PREDICTED: putative disease resistance protein At3g14460 [Prunus mume]
Fvb1	NON_SYNONYMOUS_CODING	gene10049	645218057	PREDICTED: putative disease resistance protein At3g14460 [Prunus mume]
Fvb1	NON_SYNONYMOUS_CODING	gene10049	645218057	PREDICTED: putative disease resistance protein At3g14460 [Prunus mume]
Fvb1	NON_SYNONYMOUS_CODING	gene10049	645218057	PREDICTED: putative disease resistance protein At3g14460 [Prunus mume]
Fvb1	NON_SYNONYMOUS_CODING	gene10045	470101297	PREDICTED: apolipoprotein D [Fragaria vesca subsp. vesca]
Fvb1	NON_SYNONYMOUS_CODING	gene10045	470101297	PREDICTED: apolipoprotein D [Fragaria vesca subsp. vesca]
Fvb1	NON_SYNONYMOUS_CODING	gene10045	470101297	PREDICTED: apolipoprotein D [Fragaria vesca subsp. vesca]
Fvb1	NON_SYNONYMOUS_CODING	gene10045	470101297	PREDICTED: apolipoprotein D [Fragaria vesca subsp. vesca]
Fvb1	NON_SYNONYMOUS_CODING	gene10045	470101297	PREDICTED: apolipoprotein D [Fragaria vesca subsp. vesca]
Fvb1	NON_SYNONYMOUS_CODING	gene10045	470101297	PREDICTED: apolipoprotein D [Fragaria vesca subsp. vesca]
Fvb1	NON_SYNONYMOUS_CODING	gene10045	470101297	PREDICTED: apolipoprotein D [Fragaria vesca subsp. vesca]
Fvb1	NON_SYNONYMOUS_CODING	gene10045	470101297	PREDICTED: apolipoprotein D [Fragaria vesca subsp. vesca]
Fvb1	NON_SYNONYMOUS_CODING	gene10045	470101297	PREDICTED: apolipoprotein D [Fragaria vesca subsp. vesca]
Fvb1	NON_SYNONYMOUS_CODING	gene10045	470101297	PREDICTED: apolipoprotein D [Fragaria vesca subsp. vesca]
Fvb1	NON_SYNONYMOUS_CODING	gene10045	470101297	PREDICTED: apolipoprotein D [Fragaria vesca subsp. vesca]
Fvb1	NON_SYNONYMOUS_CODING	gene10045	470101297	PREDICTED: apolipoprotein D [Fragaria vesca subsp. vesca]
Fvb1	NON_SYNONYMOUS_CODING	gene10045	470101297	PREDICTED: apolipoprotein D [Fragaria vesca subsp. vesca]
Fvb1	NON_SYNONYMOUS_CODING	gene10045	470101297	PREDICTED: apolipoprotein D [Fragaria vesca subsp. vesca]
Fvb1	NON_SYNONYMOUS_CODING	gene10036	470101283	PREDICTED: chitotriosidase-1-like [Fragaria vesca subsp. vesca]
Fvb1	NON_SYNONYMOUS_CODING	gene10036	470101283	PREDICTED: chitotriosidase-1-like [Fragaria vesca subsp. vesca]
Fvb1	NON_SYNONYMOUS_CODING	gene10036	470101283	PREDICTED: chitotriosidase-1-like [Fragaria vesca subsp. vesca]
Fvb1	NON_SYNONYMOUS_CODING	gene10036	470101283	PREDICTED: chitotriosidase-1-like [Fragaria vesca subsp. vesca]
Fvb1	NON_SYNONYMOUS_CODING	gene10036	470101283	PREDICTED: chitotriosidase-1-like [Fragaria vesca subsp. vesca]
Fvb1	NON_SYNONYMOUS_CODING	gene10036	470101283	PREDICTED: chitotriosidase-1-like [Fragaria vesca subsp. vesca]
Fvb1	NON_SYNONYMOUS_CODING	gene10036	470101283	PREDICTED: chitotriosidase-1-like [Fragaria vesca subsp. vesca]
Fvb1	NON_SYNONYMOUS_CODING	gene10036	470101283	PREDICTED: chitotriosidase-1-like [Fragaria vesca subsp. vesca]
Fvb1	NON_SYNONYMOUS_CODING	gene10035	764505687	PREDICTED: chitotriosidase-1-like [Fragaria vesca subsp. vesca]
Fvb1	NON_SYNONYMOUS_CODING	gene10035	764505687	PREDICTED: chitotriosidase-1-like [Fragaria vesca subsp. vesca]
Fvb1	NON_SYNONYMOUS_CODING	gene10035	764505687	PREDICTED: chitotriosidase-1-like [Fragaria vesca subsp. vesca]
Fvb1	NON_SYNONYMOUS_CODING	gene10035	764505687	PREDICTED: chitotriosidase-1-like [Fragaria vesca subsp. vesca]
Fvb1	NON_SYNONYMOUS_CODING	gene10035	764505687	PREDICTED: chitotriosidase-1-like [Fragaria vesca subsp. vesca]
Fvb1	NON_SYNONYMOUS_CODING	gene10035	764505687	PREDICTED: chitotriosidase-1-like [Fragaria vesca subsp. vesca]
Fvb1	NON_SYNONYMOUS_CODING	gene10035	764505687	PREDICTED: chitotriosidase-1-like [Fragaria vesca subsp. vesca]
Fvb1	NON_SYNONYMOUS_CODING	gene10035	764505687	PREDICTED: chitotriosidase-1-like [Fragaria vesca subsp. vesca]
Fvb1	NON_SYNONYMOUS_CODING	gene30873	764506793	PREDICTED: cysteine-rich receptor-like protein kinase 7 [Fragaria vesca subsp. vesca]
Fvb1	NON_SYNONYMOUS_CODING	gene30873	764506793	PREDICTED: cysteine-rich receptor-like protein kinase 7 [Fragaria vesca subsp. vesca]
Fvb1	NON_SYNONYMOUS_CODING	gene30873	764506793	PREDICTED: cysteine-rich receptor-like protein kinase 7 [Fragaria vesca subsp. vesca]
Fvb1	NON_SYNONYMOUS_CODING	gene30873	764506793	PREDICTED: cysteine-rich receptor-like protein kinase 7 [Fragaria vesca subsp. vesca]
Fvb1	NON_SYNONYMOUS_CODING	gene30873	764506793	PREDICTED: cysteine-rich receptor-like protein kinase 7 [Fragaria vesca subsp. vesca]
Fvb1	NON_SYNONYMOUS_CODING	gene30873	764506793	PREDICTED: cysteine-rich receptor-like protein kinase 7 [Fragaria vesca subsp. vesca]
Fvb1	NON_SYNONYMOUS_CODING	gene30873	764506793	PREDICTED: cysteine-rich receptor-like protein kinase 7 [Fragaria vesca subsp. vesca]
Fvb1	NON_SYNONYMOUS_CODING	gene30873	764506793	PREDICTED: cysteine-rich receptor-like protein kinase 7 [Fragaria vesca subsp. vesca]
Fvb1	NON_SYNONYMOUS_CODING	gene30873	764506793	PREDICTED: cysteine-rich receptor-like protein kinase 7 [Fragaria vesca subsp. vesca]
Fvb1	NON_SYNONYMOUS_CODING	gene30873	764506793	PREDICTED: cysteine-rich receptor-like protein kinase 7 [Fragaria vesca subsp. vesca]
Fvb1	STOP_GAINED	gene34422	764642932	PREDICTED: uncharacterized protein LOC105353498 [Fragaria vesca subsp. vesca]
Fvb1	NON_SYNONYMOUS_CODING	gene34422	764642932	PREDICTED: uncharacterized protein LOC105353498 [Fragaria vesca subsp. vesca]
Fvb1	NON_SYNONYMOUS_CODING	gene34422	764642932	PREDICTED: uncharacterized protein LOC105353498 [Fragaria vesca subsp. vesca]
Fvb1	NON_SYNONYMOUS_CODING	gene34422	764642932	PREDICTED: uncharacterized protein LOC105353498 [Fragaria vesca subsp. vesca]
Fvb1	NON_SYNONYMOUS_CODING	gene34422	764642932	PREDICTED: uncharacterized protein LOC105353498 [Fragaria vesca subsp. vesca]
Fvb1	NON_SYNONYMOUS_CODING	gene34422	764642932	PREDICTED: uncharacterized protein LOC105353498 [Fragaria vesca subsp. vesca]
Fvb1	NON_SYNONYMOUS_CODING	gene34422	764642932	PREDICTED: uncharacterized protein LOC105353498 [Fragaria vesca subsp. vesca]
Fvb1	NON_SYNONYMOUS_CODING	gene34422	764642932	PREDICTED: uncharacterized protein LOC105353498 [Fragaria vesca subsp. vesca]
Fvb1	NON_SYNONYMOUS_CODING	gene34416	169857802	hypothetical protein CC1G_13073 [Coprinopsis cinerea okayama7#130]
Fvb1	NON_SYNONYMOUS_CODING	gene34416	169857802	hypothetical protein CC1G_13073 [Coprinopsis cinerea okayama7#130]
Fvb1	NON_SYNONYMOUS_CODING	gene34416	169857802	hypothetical protein CC1G_13073 [Coprinopsis cinerea okayama7#130]
Fvb1	NON_SYNONYMOUS_CODING	gene34416	169857802	hypothetical protein CC1G_13073 [Coprinopsis cinerea okayama7#130]
Fvb1	NON_SYNONYMOUS_CODING	gene30861	764506846	PREDICTED: putative F-box/LRR-repeat protein At5g41840 [Fragaria vesca subsp. vesca]
Fvb1	NON_SYNONYMOUS_CODING	gene30861	764506846	PREDICTED: putative F-box/LRR-repeat protein At5g41840 [Fragaria vesca subsp. vesca]
Fvb1	NON_SYNONYMOUS_CODING	gene30861	764506846	PREDICTED: putative F-box/LRR-repeat protein At5g41840 [Fragaria vesca subsp. vesca]
Fvb1	NON_SYNONYMOUS_CODING	gene30861	764506846	PREDICTED: putative F-box/LRR-repeat protein At5g41840 [Fragaria vesca subsp. vesca]
Fvb1	NON_SYNONYMOUS_CODING	gene30861	764506846	PREDICTED: putative F-box/LRR-repeat protein At5g41840 [Fragaria vesca subsp. vesca]
Fvb1	NON_SYNONYMOUS_CODING	gene30861	764506846	PREDICTED: putative F-box/LRR-repeat protein At5g41840 [Fragaria vesca subsp. vesca]
Fvb1	NON_SYNONYMOUS_CODING	gene30861	764506846	PREDICTED: putative F-box/LRR-repeat protein At5g41840 [Fragaria vesca subsp. vesca]
Fvb1	NON_SYNONYMOUS_CODING	gene30861	764506846	PREDICTED: putative F-box/LRR-repeat protein At5g41840 [Fragaria vesca subsp. vesca]
Fvb1	NON_SYNONYMOUS_CODING	gene30861	764506846	PREDICTED: putative F-box/LRR-repeat protein At5g41840 [Fragaria vesca subsp. vesca]
Fvb1	NON_SYNONYMOUS_CODING	gene30861	764506846	PREDICTED: putative F-box/LRR-repeat protein At5g41840 [Fragaria vesca subsp. vesca]
Fvb1	NON_SYNONYMOUS_CODING	gene30860	764521558	PREDICTED: uncharacterized protein LOC105353184 [Fragaria vesca subsp. vesca]
Fvb1	NON_SYNONYMOUS_CODING	gene30860	764521558	PREDICTED: uncharacterized protein LOC105353184 [Fragaria vesca subsp. vesca]
Fvb1	NON_SYNONYMOUS_CODING	gene30860	764521558	PREDICTED: uncharacterized protein LOC105353184 [Fragaria vesca subsp. vesca]
Fvb1	NON_SYNONYMOUS_CODING	gene30860	764521558	PREDICTED: uncharacterized protein LOC105353184 [Fragaria vesca subsp. vesca]
Fvb1	NON_SYNONYMOUS_CODING	gene30860	764521558	PREDICTED: uncharacterized protein LOC105353184 [Fragaria vesca subsp. vesca]
Fvb1	NON_SYNONYMOUS_CODING	gene30860	764521558	PREDICTED: uncharacterized protein LOC105353184 [Fragaria vesca subsp. vesca]
Fvb1	NON_SYNONYMOUS_CODING	gene30860	764521558	PREDICTED: uncharacterized protein LOC105353184 [Fragaria vesca subsp. vesca]
Fvb1	NON_SYNONYMOUS_CODING	gene30860	764521558	PREDICTED: uncharacterized protein LOC105353184 [Fragaria vesca subsp. vesca]
Fvb1	STOP_LOST	gene30857	764567401	PREDICTED: uncharacterized protein LOC105350886 [Fragaria vesca subsp. vesca]
Fvb1	NON_SYNONYMOUS_CODING	gene30857	764567401	PREDICTED: uncharacterized protein LOC105350886 [Fragaria vesca subsp. vesca]
Fvb1	NON_SYNONYMOUS_CODING	gene30857	764567401	PREDICTED: uncharacterized protein LOC105350886 [Fragaria vesca subsp. vesca]
Fvb1	NON_SYNONYMOUS_CODING	gene30857	764567401	PREDICTED: uncharacterized protein LOC105350886 [Fragaria vesca subsp. vesca]
Fvb1	NON_SYNONYMOUS_CODING	gene30857	764567401	PREDICTED: uncharacterized protein LOC105350886 [Fragaria vesca subsp. vesca]
Fvb1	NON_SYNONYMOUS_CODING	gene30857	764567401	PREDICTED: uncharacterized protein LOC105350886 [Fragaria vesca subsp. vesca]
Fvb1	NON_SYNONYMOUS_CODING	gene30857	764567401	PREDICTED: uncharacterized protein LOC105350886 [Fragaria vesca subsp. vesca]
Fvb1	NON_SYNONYMOUS_CODING	gene30857	764567401	PREDICTED: uncharacterized protein LOC105350886 [Fragaria vesca subsp. vesca]
Fvb1	NON_SYNONYMOUS_CODING	gene30856	764506866	PREDICTED: uncharacterized protein LOC105352932 [Fragaria vesca subsp. vesca]
Fvb1	NON_SYNONYMOUS_CODING	gene30856	764506866	PREDICTED: uncharacterized protein LOC105352932 [Fragaria vesca subsp. vesca]
Fvb1	NON_SYNONYMOUS_CODING	gene30856	764506866	PREDICTED: uncharacterized protein LOC105352932 [Fragaria vesca subsp. vesca]
Fvb1	NON_SYNONYMOUS_CODING	gene30856	764506866	PREDICTED: uncharacterized protein LOC105352932 [Fragaria vesca subsp. vesca]
Fvb1	NON_SYNONYMOUS_CODING	gene30856	764506866	PREDICTED: uncharacterized protein LOC105352932 [Fragaria vesca subsp. vesca]
Fvb1	NON_SYNONYMOUS_CODING	gene30856	764506866	PREDICTED: uncharacterized protein LOC105352932 [Fragaria vesca subsp. vesca]
Fvb1	NON_SYNONYMOUS_CODING	gene30856	764506866	PREDICTED: uncharacterized protein LOC105352932 [Fragaria vesca subsp. vesca]
Fvb1	NON_SYNONYMOUS_CODING	gene30854	470101535	PREDICTED: adenylate kinase 5, chloroplastic [Fragaria vesca subsp. vesca]
Fvb1	NON_SYNONYMOUS_CODING	gene30854	470101535	PREDICTED: adenylate kinase 5, chloroplastic [Fragaria vesca subsp. vesca]
Fvb1	NON_SYNONYMOUS_CODING	gene30854	470101535	PREDICTED: adenylate kinase 5, chloroplastic [Fragaria vesca subsp. vesca]
Fvb1	NON_SYNONYMOUS_CODING	gene30853	470101537	PREDICTED: transmembrane 9 superfamily member 11 [Fragaria vesca subsp. vesca]
Fvb1	NON_SYNONYMOUS_CODING	gene30853	470101537	PREDICTED: transmembrane 9 superfamily member 11 [Fragaria vesca subsp. vesca]
Fvb1	NON_SYNONYMOUS_CODING	gene30853	470101537	PREDICTED: transmembrane 9 superfamily member 11 [Fragaria vesca subsp. vesca]
Fvb1	NON_SYNONYMOUS_CODING	gene30852	255079206	predicted protein [Micromonas sp. RCC299]
Fvb1	NON_SYNONYMOUS_CODING	gene30852	255079206	predicted protein [Micromonas sp. RCC299]
Fvb1	NON_SYNONYMOUS_CODING	gene30852	255079206	predicted protein [Micromonas sp. RCC299]
Fvb1	NON_SYNONYMOUS_CODING	gene30852	255079206	predicted protein [Micromonas sp. RCC299]
Fvb1	NON_SYNONYMOUS_CODING	gene30850	764506888	PREDICTED: (-)-isopiperitenol/(-)-carveol dehydrogenase, mitochondrial-like [Fragaria vesca subsp. vesca]
Fvb1	NON_SYNONYMOUS_CODING	gene30850	764506888	PREDICTED: (-)-isopiperitenol/(-)-carveol dehydrogenase, mitochondrial-like [Fragaria vesca subsp. vesca]
Fvb1	NON_SYNONYMOUS_CODING	gene30849	764521568	PREDICTED: uncharacterized protein LOC105353185 [Fragaria vesca subsp. vesca]
Fvb1	NON_SYNONYMOUS_CODING	gene30849	764521568	PREDICTED: uncharacterized protein LOC105353185 [Fragaria vesca subsp. vesca]
Fvb1	NON_SYNONYMOUS_CODING	gene30849	764521568	PREDICTED: uncharacterized protein LOC105353185 [Fragaria vesca subsp. vesca]
Fvb1	NON_SYNONYMOUS_CODING	gene30846	595814772	hypothetical protein PRUPE_ppb021698mg [Prunus persica]
Fvb1	NON_SYNONYMOUS_CODING	gene30846	595814772	hypothetical protein PRUPE_ppb021698mg [Prunus persica]
Fvb1	STOP_GAINED	gene30846	595814772	hypothetical protein PRUPE_ppb021698mg [Prunus persica]
Fvb1	NON_SYNONYMOUS_CODING	gene30845	645276044	PREDICTED: uncharacterized protein LOC103341366 [Prunus mume]
Fvb1	NON_SYNONYMOUS_CODING	gene30845	645276044	PREDICTED: uncharacterized protein LOC103341366 [Prunus mume]
Fvb1	NON_SYNONYMOUS_CODING	gene30845	645276044	PREDICTED: uncharacterized protein LOC103341366 [Prunus mume]
Fvb1	NON_SYNONYMOUS_CODING	gene30843	595814772	hypothetical protein PRUPE_ppb021698mg [Prunus persica]
Fvb1	NON_SYNONYMOUS_CODING	gene30843	595814772	hypothetical protein PRUPE_ppb021698mg [Prunus persica]
Fvb1	NON_SYNONYMOUS_CODING	gene30843	595814772	hypothetical protein PRUPE_ppb021698mg [Prunus persica]
Fvb1	NON_SYNONYMOUS_CODING	gene30843	595814772	hypothetical protein PRUPE_ppb021698mg [Prunus persica]
Fvb1	NON_SYNONYMOUS_CODING	gene30840	595814772	hypothetical protein PRUPE_ppb021698mg [Prunus persica]
Fvb1	NON_SYNONYMOUS_CODING	gene30840	595814772	hypothetical protein PRUPE_ppb021698mg [Prunus persica]
Fvb1	NON_SYNONYMOUS_CODING	gene30840	595814772	hypothetical protein PRUPE_ppb021698mg [Prunus persica]
Fvb1	NON_SYNONYMOUS_CODING	gene30840	595814772	hypothetical protein PRUPE_ppb021698mg [Prunus persica]
Fvb1	NON_SYNONYMOUS_CODING	gene30840	595814772	hypothetical protein PRUPE_ppb021698mg [Prunus persica]
Fvb1	NON_SYNONYMOUS_CODING	gene30840	595814772	hypothetical protein PRUPE_ppb021698mg [Prunus persica]
Fvb1	NON_SYNONYMOUS_CODING	gene30839	596250086	hypothetical protein PRUPE_ppa026324mg [Prunus persica]
Fvb1	NON_SYNONYMOUS_CODING	gene30839	596250086	hypothetical protein PRUPE_ppa026324mg [Prunus persica]
Fvb1	NON_SYNONYMOUS_CODING	gene30839	596250086	hypothetical protein PRUPE_ppa026324mg [Prunus persica]
Fvb1	NON_SYNONYMOUS_CODING	gene30839	596250086	hypothetical protein PRUPE_ppa026324mg [Prunus persica]
Fvb1	NON_SYNONYMOUS_CODING	gene30839	596250086	hypothetical protein PRUPE_ppa026324mg [Prunus persica]
Fvb1	STOP_GAINED	gene30839	596250086	hypothetical protein PRUPE_ppa026324mg [Prunus persica]
Fvb1	NON_SYNONYMOUS_CODING	gene30839	596250086	hypothetical protein PRUPE_ppa026324mg [Prunus persica]
Fvb1	NON_SYNONYMOUS_CODING	gene30839	596250086	hypothetical protein PRUPE_ppa026324mg [Prunus persica]
Fvb1	NON_SYNONYMOUS_CODING	gene30839	596250086	hypothetical protein PRUPE_ppa026324mg [Prunus persica]
Fvb1	NON_SYNONYMOUS_CODING	gene30839	596250086	hypothetical protein PRUPE_ppa026324mg [Prunus persica]
Fvb1	NON_SYNONYMOUS_CODING	gene30838	595816992	hypothetical protein PRUPE_ppa022194mg [Prunus persica]
Fvb1	NON_SYNONYMOUS_CODING	gene30838	595816992	hypothetical protein PRUPE_ppa022194mg [Prunus persica]
Fvb1	NON_SYNONYMOUS_CODING	gene30838	595816992	hypothetical protein PRUPE_ppa022194mg [Prunus persica]
Fvb1	NON_SYNONYMOUS_CODING	gene30838	595816992	hypothetical protein PRUPE_ppa022194mg [Prunus persica]
Fvb1	NON_SYNONYMOUS_CODING	gene30838	595816992	hypothetical protein PRUPE_ppa022194mg [Prunus persica]
Fvb1	NON_SYNONYMOUS_CODING	gene30838	595816992	hypothetical protein PRUPE_ppa022194mg [Prunus persica]
Fvb1	NON_SYNONYMOUS_CODING	gene30838	595816992	hypothetical protein PRUPE_ppa022194mg [Prunus persica]
Fvb1	NON_SYNONYMOUS_CODING	gene30832	764506930	PREDICTED: uncharacterized protein LOC105353085 [Fragaria vesca subsp. vesca]
Fvb1	NON_SYNONYMOUS_CODING	gene30832	764506930	PREDICTED: uncharacterized protein LOC105353085 [Fragaria vesca subsp. vesca]
Fvb1	NON_SYNONYMOUS_CODING	gene30832	764506930	PREDICTED: uncharacterized protein LOC105353085 [Fragaria vesca subsp. vesca]
Fvb1	NON_SYNONYMOUS_CODING	gene30832	764506930	PREDICTED: uncharacterized protein LOC105353085 [Fragaria vesca subsp. vesca]
Fvb1	STOP_GAINED	gene30827	474171724	hypothetical protein TRIUR3_12577 [Triticum urartu]
Fvb1	NON_SYNONYMOUS_CODING	gene30827	474171724	hypothetical protein TRIUR3_12577 [Triticum urartu]
Fvb1	NON_SYNONYMOUS_CODING	gene30827	474171724	hypothetical protein TRIUR3_12577 [Triticum urartu]
Fvb1	NON_SYNONYMOUS_CODING	gene30826	764521573	PREDICTED: putative glycerol-3-phosphate transporter 5, partial [Fragaria vesca subsp. vesca]
Fvb1	SPLICE_SITE_REGION	gene30826	764521573	PREDICTED: putative glycerol-3-phosphate transporter 5, partial [Fragaria vesca subsp. vesca]
Fvb1	NON_SYNONYMOUS_CODING	gene30826	764521573	PREDICTED: putative glycerol-3-phosphate transporter 5, partial [Fragaria vesca subsp. vesca]
Fvb1	NON_SYNONYMOUS_CODING	gene30826	764521573	PREDICTED: putative glycerol-3-phosphate transporter 5, partial [Fragaria vesca subsp. vesca]
Fvb1	NON_SYNONYMOUS_CODING	gene30820	764506957	PREDICTED: proline-rich receptor-like protein kinase PERK2 [Fragaria vesca subsp. vesca]
Fvb1	NON_SYNONYMOUS_CODING	gene30820	764506957	PREDICTED: proline-rich receptor-like protein kinase PERK2 [Fragaria vesca subsp. vesca]
Fvb1	NON_SYNONYMOUS_CODING	gene30820	764506957	PREDICTED: proline-rich receptor-like protein kinase PERK2 [Fragaria vesca subsp. vesca]
Fvb1	NON_SYNONYMOUS_CODING	gene30820	764506957	PREDICTED: proline-rich receptor-like protein kinase PERK2 [Fragaria vesca subsp. vesca]
Fvb1	NON_SYNONYMOUS_CODING	gene30820	764506957	PREDICTED: proline-rich receptor-like protein kinase PERK2 [Fragaria vesca subsp. vesca]
Fvb1	NON_SYNONYMOUS_CODING	gene30820	764506957	PREDICTED: proline-rich receptor-like protein kinase PERK2 [Fragaria vesca subsp. vesca]
Fvb1	NON_SYNONYMOUS_CODING	gene30812	590578925	PLATZ transcription factor family protein [Theobroma cacao]
Fvb1	NON_SYNONYMOUS_CODING	gene30812	590578925	PLATZ transcription factor family protein [Theobroma cacao]
Fvb1	NON_SYNONYMOUS_CODING	gene30812	590578925	PLATZ transcription factor family protein [Theobroma cacao]
Fvb1	SPLICE_SITE_REGION	gene30812	590578925	PLATZ transcription factor family protein [Theobroma cacao]
Fvb1	NON_SYNONYMOUS_CODING	gene30812	590578925	PLATZ transcription factor family protein [Theobroma cacao]
Fvb1	NON_SYNONYMOUS_CODING	gene30812	590578925	PLATZ transcription factor family protein [Theobroma cacao]
Fvb1	NON_SYNONYMOUS_CODING	gene30812	590578925	PLATZ transcription factor family protein [Theobroma cacao]
Fvb1	NON_SYNONYMOUS_CODING	gene30812	590578925	PLATZ transcription factor family protein [Theobroma cacao]
Fvb1	NON_SYNONYMOUS_CODING	gene30810	470101568	PREDICTED: uncharacterized protein LOC101298453 [Fragaria vesca subsp. vesca]
Fvb1	NON_SYNONYMOUS_CODING	gene30810	470101568	PREDICTED: uncharacterized protein LOC101298453 [Fragaria vesca subsp. vesca]
Fvb1	NON_SYNONYMOUS_CODING	gene30810	470101568	PREDICTED: uncharacterized protein LOC101298453 [Fragaria vesca subsp. vesca]
Fvb1	NON_SYNONYMOUS_CODING	gene30809	764524089	PREDICTED: uncharacterized protein LOC101315119 [Fragaria vesca subsp. vesca]
Fvb1	NON_SYNONYMOUS_CODING	gene30809	764524089	PREDICTED: uncharacterized protein LOC101315119 [Fragaria vesca subsp. vesca]
Fvb1	NON_SYNONYMOUS_CODING	gene30809	764524089	PREDICTED: uncharacterized protein LOC101315119 [Fragaria vesca subsp. vesca]
Fvb1	NON_SYNONYMOUS_CODING	gene30809	764524089	PREDICTED: uncharacterized protein LOC101315119 [Fragaria vesca subsp. vesca]
Fvb1	NON_SYNONYMOUS_CODING	gene30806	764622318	PREDICTED: uncharacterized protein LOC105349332 [Fragaria vesca subsp. vesca]
Fvb1	NON_SYNONYMOUS_CODING	gene30806	764622318	PREDICTED: uncharacterized protein LOC105349332 [Fragaria vesca subsp. vesca]
Fvb1	NON_SYNONYMOUS_CODING	gene30806	764622318	PREDICTED: uncharacterized protein LOC105349332 [Fragaria vesca subsp. vesca]
Fvb1	NON_SYNONYMOUS_CODING	gene30805	470101572	PREDICTED: uncharacterized protein LOC101299028 [Fragaria vesca subsp. vesca]
Fvb1	NON_SYNONYMOUS_CODING	gene30805	470101572	PREDICTED: uncharacterized protein LOC101299028 [Fragaria vesca subsp. vesca]
Fvb1	NON_SYNONYMOUS_CODING	gene30805	470101572	PREDICTED: uncharacterized protein LOC101299028 [Fragaria vesca subsp. vesca]
Fvb1	NON_SYNONYMOUS_CODING	gene30805	470101572	PREDICTED: uncharacterized protein LOC101299028 [Fragaria vesca subsp. vesca]
Fvb1	NON_SYNONYMOUS_CODING	gene30805	470101572	PREDICTED: uncharacterized protein LOC101299028 [Fragaria vesca subsp. vesca]
Fvb1	NON_SYNONYMOUS_CODING	gene30805	470101572	PREDICTED: uncharacterized protein LOC101299028 [Fragaria vesca subsp. vesca]
Fvb1	NON_SYNONYMOUS_CODING	gene30805	470101572	PREDICTED: uncharacterized protein LOC101299028 [Fragaria vesca subsp. vesca]
Fvb1	NON_SYNONYMOUS_CODING	gene30805	470101572	PREDICTED: uncharacterized protein LOC101299028 [Fragaria vesca subsp. vesca]
Fvb1	NON_SYNONYMOUS_CODING	gene30803	470104759	PREDICTED: putative nuclease HARBI1 [Fragaria vesca subsp. vesca]
Fvb1	NON_SYNONYMOUS_CODING	gene30803	470104759	PREDICTED: putative nuclease HARBI1 [Fragaria vesca subsp. vesca]
Fvb1	NON_SYNONYMOUS_CODING	gene30803	470104759	PREDICTED: putative nuclease HARBI1 [Fragaria vesca subsp. vesca]
Fvb1	NON_SYNONYMOUS_CODING	gene30803	470104759	PREDICTED: putative nuclease HARBI1 [Fragaria vesca subsp. vesca]
Fvb1	NON_SYNONYMOUS_CODING	gene30803	470104759	PREDICTED: putative nuclease HARBI1 [Fragaria vesca subsp. vesca]
Fvb1	NON_SYNONYMOUS_CODING	gene30803	470104759	PREDICTED: putative nuclease HARBI1 [Fragaria vesca subsp. vesca]
Fvb1	NON_SYNONYMOUS_CODING	gene30803	470104759	PREDICTED: putative nuclease HARBI1 [Fragaria vesca subsp. vesca]
Fvb1	NON_SYNONYMOUS_CODING	gene30803	470104759	PREDICTED: putative nuclease HARBI1 [Fragaria vesca subsp. vesca]
Fvb1	NON_SYNONYMOUS_CODING	gene30803	470104759	PREDICTED: putative nuclease HARBI1 [Fragaria vesca subsp. vesca]
Fvb1	NON_SYNONYMOUS_CODING	gene30803	470104759	PREDICTED: putative nuclease HARBI1 [Fragaria vesca subsp. vesca]
Fvb1	NON_SYNONYMOUS_CODING	gene30803	470104759	PREDICTED: putative nuclease HARBI1 [Fragaria vesca subsp. vesca]
Fvb1	NON_SYNONYMOUS_CODING	gene30803	470104759	PREDICTED: putative nuclease HARBI1 [Fragaria vesca subsp. vesca]
Fvb1	NON_SYNONYMOUS_CODING	gene30803	470104759	PREDICTED: putative nuclease HARBI1 [Fragaria vesca subsp. vesca]
Fvb1	NON_SYNONYMOUS_CODING	gene30803	470104759	PREDICTED: putative nuclease HARBI1 [Fragaria vesca subsp. vesca]
Fvb1	NON_SYNONYMOUS_CODING	gene30803	470104759	PREDICTED: putative nuclease HARBI1 [Fragaria vesca subsp. vesca]
Fvb1	NON_SYNONYMOUS_CODING	gene30803	470104759	PREDICTED: putative nuclease HARBI1 [Fragaria vesca subsp. vesca]
Fvb1	NON_SYNONYMOUS_CODING	gene30803	470104759	PREDICTED: putative nuclease HARBI1 [Fragaria vesca subsp. vesca]
Fvb1	NON_SYNONYMOUS_CODING	gene30798	658010982	PREDICTED: putative F-box protein At5g55150 [Malus domestica]
Fvb1	NON_SYNONYMOUS_CODING	gene30798	658010982	PREDICTED: putative F-box protein At5g55150 [Malus domestica]
Fvb1	NON_SYNONYMOUS_CODING	gene30798	658010982	PREDICTED: putative F-box protein At5g55150 [Malus domestica]
Fvb1	NON_SYNONYMOUS_CODING	gene30798	658010982	PREDICTED: putative F-box protein At5g55150 [Malus domestica]
Fvb1	NON_SYNONYMOUS_CODING	gene30798	658010982	PREDICTED: putative F-box protein At5g55150 [Malus domestica]
Fvb1	NON_SYNONYMOUS_CODING	gene30798	658010982	PREDICTED: putative F-box protein At5g55150 [Malus domestica]
Fvb1	NON_SYNONYMOUS_CODING	gene30798	658010982	PREDICTED: putative F-box protein At5g55150 [Malus domestica]
Fvb1	NON_SYNONYMOUS_CODING	gene30798	658010982	PREDICTED: putative F-box protein At5g55150 [Malus domestica]
Fvb1	NON_SYNONYMOUS_CODING	gene30798	658010982	PREDICTED: putative F-box protein At5g55150 [Malus domestica]
Fvb1	NON_SYNONYMOUS_CODING	gene30798	658010982	PREDICTED: putative F-box protein At5g55150 [Malus domestica]
Fvb1	NON_SYNONYMOUS_CODING	gene30798	658010982	PREDICTED: putative F-box protein At5g55150 [Malus domestica]
Fvb1	NON_SYNONYMOUS_CODING	gene30798	658010982	PREDICTED: putative F-box protein At5g55150 [Malus domestica]
Fvb1	NON_SYNONYMOUS_CODING	gene30798	658010982	PREDICTED: putative F-box protein At5g55150 [Malus domestica]
Fvb1	NON_SYNONYMOUS_CODING	gene30798	658010982	PREDICTED: putative F-box protein At5g55150 [Malus domestica]
Fvb1	NON_SYNONYMOUS_CODING	gene30798	658010982	PREDICTED: putative F-box protein At5g55150 [Malus domestica]
Fvb1	NON_SYNONYMOUS_CODING	gene30798	658010982	PREDICTED: putative F-box protein At5g55150 [Malus domestica]
Fvb1	NON_SYNONYMOUS_CODING	gene30798	658010982	PREDICTED: putative F-box protein At5g55150 [Malus domestica]
Fvb1	NON_SYNONYMOUS_CODING	gene30798	658010982	PREDICTED: putative F-box protein At5g55150 [Malus domestica]
Fvb1	NON_SYNONYMOUS_CODING	gene30798	658010982	PREDICTED: putative F-box protein At5g55150 [Malus domestica]
Fvb1	NON_SYNONYMOUS_CODING	gene30794	764569337	PREDICTED: putative F-box protein At4g22660 [Fragaria vesca subsp. vesca]
Fvb1	NON_SYNONYMOUS_CODING	gene30794	764569337	PREDICTED: putative F-box protein At4g22660 [Fragaria vesca subsp. vesca]
Fvb1	NON_SYNONYMOUS_CODING	gene30794	764569337	PREDICTED: putative F-box protein At4g22660 [Fragaria vesca subsp. vesca]
Fvb1	NON_SYNONYMOUS_CODING	gene30794	764569337	PREDICTED: putative F-box protein At4g22660 [Fragaria vesca subsp. vesca]
Fvb1	NON_SYNONYMOUS_CODING	gene30794	764569337	PREDICTED: putative F-box protein At4g22660 [Fragaria vesca subsp. vesca]
Fvb1	NON_SYNONYMOUS_CODING	gene30794	764569337	PREDICTED: putative F-box protein At4g22660 [Fragaria vesca subsp. vesca]
Fvb1	NON_SYNONYMOUS_CODING	gene30794	764569337	PREDICTED: putative F-box protein At4g22660 [Fragaria vesca subsp. vesca]
Fvb1	NON_SYNONYMOUS_CODING	gene30794	764569337	PREDICTED: putative F-box protein At4g22660 [Fragaria vesca subsp. vesca]
Fvb1	NON_SYNONYMOUS_CODING	gene30794	764569337	PREDICTED: putative F-box protein At4g22660 [Fragaria vesca subsp. vesca]
Fvb1	NON_SYNONYMOUS_CODING	gene30794	764569337	PREDICTED: putative F-box protein At4g22660 [Fragaria vesca subsp. vesca]
Fvb1	NON_SYNONYMOUS_CODING	gene30794	764569337	PREDICTED: putative F-box protein At4g22660 [Fragaria vesca subsp. vesca]
Fvb1	NON_SYNONYMOUS_CODING	gene30794	764569337	PREDICTED: putative F-box protein At4g22660 [Fragaria vesca subsp. vesca]
Fvb1	NON_SYNONYMOUS_CODING	gene30794	764569337	PREDICTED: putative F-box protein At4g22660 [Fragaria vesca subsp. vesca]
Fvb1	NON_SYNONYMOUS_CODING	gene30794	764569337	PREDICTED: putative F-box protein At4g22660 [Fragaria vesca subsp. vesca]
Fvb1	NON_SYNONYMOUS_CODING	gene30794	764569337	PREDICTED: putative F-box protein At4g22660 [Fragaria vesca subsp. vesca]
Fvb1	NON_SYNONYMOUS_CODING	gene30794	764569337	PREDICTED: putative F-box protein At4g22660 [Fragaria vesca subsp. vesca]
Fvb1	NON_SYNONYMOUS_CODING	gene30794	764569337	PREDICTED: putative F-box protein At4g22660 [Fragaria vesca subsp. vesca]
Fvb1	NON_SYNONYMOUS_CODING	gene30794	764569337	PREDICTED: putative F-box protein At4g22660 [Fragaria vesca subsp. vesca]
Fvb1	NON_SYNONYMOUS_CODING	gene30794	764569337	PREDICTED: putative F-box protein At4g22660 [Fragaria vesca subsp. vesca]
Fvb1	NON_SYNONYMOUS_CODING	gene30794	764569337	PREDICTED: putative F-box protein At4g22660 [Fragaria vesca subsp. vesca]
Fvb1	NON_SYNONYMOUS_CODING	gene30794	764569337	PREDICTED: putative F-box protein At4g22660 [Fragaria vesca subsp. vesca]
Fvb1	NON_SYNONYMOUS_CODING	gene30794	764569337	PREDICTED: putative F-box protein At4g22660 [Fragaria vesca subsp. vesca]
Fvb1	NON_SYNONYMOUS_CODING	gene30794	764569337	PREDICTED: putative F-box protein At4g22660 [Fragaria vesca subsp. vesca]
Fvb1	NON_SYNONYMOUS_CODING	gene30794	764569337	PREDICTED: putative F-box protein At4g22660 [Fragaria vesca subsp. vesca]
Fvb1	NON_SYNONYMOUS_CODING	gene30794	764569337	PREDICTED: putative F-box protein At4g22660 [Fragaria vesca subsp. vesca]
Fvb1	NON_SYNONYMOUS_CODING	gene30794	764569337	PREDICTED: putative F-box protein At4g22660 [Fragaria vesca subsp. vesca]
Fvb1	NON_SYNONYMOUS_CODING	gene30794	764569337	PREDICTED: putative F-box protein At4g22660 [Fragaria vesca subsp. vesca]
Fvb1	NON_SYNONYMOUS_CODING	gene30792	470101578	PREDICTED: protein OS-9 homolog [Fragaria vesca subsp. vesca]
Fvb1	NON_SYNONYMOUS_CODING	gene30787	764573326	PREDICTED: uncharacterized protein LOC101312630 [Fragaria vesca subsp. vesca]
Fvb1	NON_SYNONYMOUS_CODING	gene30787	764573326	PREDICTED: uncharacterized protein LOC101312630 [Fragaria vesca subsp. vesca]
Fvb1	NON_SYNONYMOUS_CODING	gene30787	764573326	PREDICTED: uncharacterized protein LOC101312630 [Fragaria vesca subsp. vesca]
Fvb1	NON_SYNONYMOUS_CODING	gene30787	764573326	PREDICTED: uncharacterized protein LOC101312630 [Fragaria vesca subsp. vesca]
Fvb1	NON_SYNONYMOUS_CODING	gene30787	764573326	PREDICTED: uncharacterized protein LOC101312630 [Fragaria vesca subsp. vesca]
Fvb1	NON_SYNONYMOUS_CODING	gene30787	764573326	PREDICTED: uncharacterized protein LOC101312630 [Fragaria vesca subsp. vesca]
Fvb1	NON_SYNONYMOUS_CODING	gene30787	764573326	PREDICTED: uncharacterized protein LOC101312630 [Fragaria vesca subsp. vesca]
Fvb1	NON_SYNONYMOUS_CODING	gene30787	764573326	PREDICTED: uncharacterized protein LOC101312630 [Fragaria vesca subsp. vesca]
Fvb1	NON_SYNONYMOUS_CODING	gene30786	470104765	PREDICTED: uncharacterized protein LOC101309293 [Fragaria vesca subsp. vesca]
Fvb1	NON_SYNONYMOUS_CODING	gene30786	470104765	PREDICTED: uncharacterized protein LOC101309293 [Fragaria vesca subsp. vesca]
Fvb1	NON_SYNONYMOUS_CODING	gene30786	470104765	PREDICTED: uncharacterized protein LOC101309293 [Fragaria vesca subsp. vesca]
Fvb1	NON_SYNONYMOUS_CODING	gene30786	470104765	PREDICTED: uncharacterized protein LOC101309293 [Fragaria vesca subsp. vesca]
Fvb1	NON_SYNONYMOUS_CODING	gene30786	470104765	PREDICTED: uncharacterized protein LOC101309293 [Fragaria vesca subsp. vesca]
Fvb1	NON_SYNONYMOUS_CODING	gene30786	470104765	PREDICTED: uncharacterized protein LOC101309293 [Fragaria vesca subsp. vesca]
Fvb1	NON_SYNONYMOUS_CODING	gene30786	470104765	PREDICTED: uncharacterized protein LOC101309293 [Fragaria vesca subsp. vesca]
Fvb1	NON_SYNONYMOUS_CODING	gene30782	764521595	PREDICTED: uncharacterized protein LOC101310164 [Fragaria vesca subsp. vesca]
Fvb1	NON_SYNONYMOUS_CODING	gene30782	764521595	PREDICTED: uncharacterized protein LOC101310164 [Fragaria vesca subsp. vesca]
Fvb1	NON_SYNONYMOUS_CODING	gene30782	764521595	PREDICTED: uncharacterized protein LOC101310164 [Fragaria vesca subsp. vesca]
Fvb1	NON_SYNONYMOUS_CODING	gene30782	764521595	PREDICTED: uncharacterized protein LOC101310164 [Fragaria vesca subsp. vesca]
Fvb1	NON_SYNONYMOUS_CODING	gene30782	764521595	PREDICTED: uncharacterized protein LOC101310164 [Fragaria vesca subsp. vesca]
Fvb1	NON_SYNONYMOUS_CODING	gene30782	764521595	PREDICTED: uncharacterized protein LOC101310164 [Fragaria vesca subsp. vesca]
Fvb1	NON_SYNONYMOUS_CODING	gene30768	764509016	PREDICTED: E3 ubiquitin-protein ligase At4g11680-like isoform X1 [Fragaria vesca subsp. vesca]
Fvb1	STOP_GAINED	gene30768	764509016	PREDICTED: E3 ubiquitin-protein ligase At4g11680-like isoform X1 [Fragaria vesca subsp. vesca]
Fvb1	NON_SYNONYMOUS_CODING	gene30768	764509016	PREDICTED: E3 ubiquitin-protein ligase At4g11680-like isoform X1 [Fragaria vesca subsp. vesca]
Fvb1	NON_SYNONYMOUS_CODING	gene30768	764509016	PREDICTED: E3 ubiquitin-protein ligase At4g11680-like isoform X1 [Fragaria vesca subsp. vesca]
Fvb1	NON_SYNONYMOUS_CODING	gene30768	764509016	PREDICTED: E3 ubiquitin-protein ligase At4g11680-like isoform X1 [Fragaria vesca subsp. vesca]
Fvb1	NON_SYNONYMOUS_CODING	gene30768	764509016	PREDICTED: E3 ubiquitin-protein ligase At4g11680-like isoform X1 [Fragaria vesca subsp. vesca]
Fvb1	NON_SYNONYMOUS_CODING	gene30768	764509016	PREDICTED: E3 ubiquitin-protein ligase At4g11680-like isoform X1 [Fragaria vesca subsp. vesca]
Fvb1	NON_SYNONYMOUS_CODING	gene30768	764509016	PREDICTED: E3 ubiquitin-protein ligase At4g11680-like isoform X1 [Fragaria vesca subsp. vesca]
Fvb1	NON_SYNONYMOUS_CODING	gene30768	764509016	PREDICTED: E3 ubiquitin-protein ligase At4g11680-like isoform X1 [Fragaria vesca subsp. vesca]
Fvb1	NON_SYNONYMOUS_CODING	gene30768	764509016	PREDICTED: E3 ubiquitin-protein ligase At4g11680-like isoform X1 [Fragaria vesca subsp. vesca]
Fvb1	NON_SYNONYMOUS_CODING	gene30768	764509016	PREDICTED: E3 ubiquitin-protein ligase At4g11680-like isoform X1 [Fragaria vesca subsp. vesca]
Fvb1	NON_SYNONYMOUS_CODING	gene30764	470131253	PREDICTED: uncharacterized protein LOC101314189 [Fragaria vesca subsp. vesca]
Fvb1	NON_SYNONYMOUS_CODING	gene30764	470131253	PREDICTED: uncharacterized protein LOC101314189 [Fragaria vesca subsp. vesca]
Fvb1	NON_SYNONYMOUS_CODING	gene30764	470131253	PREDICTED: uncharacterized protein LOC101314189 [Fragaria vesca subsp. vesca]
Fvb1	NON_SYNONYMOUS_CODING	gene30764	470131253	PREDICTED: uncharacterized protein LOC101314189 [Fragaria vesca subsp. vesca]
Fvb1	NON_SYNONYMOUS_CODING	gene30764	470131253	PREDICTED: uncharacterized protein LOC101314189 [Fragaria vesca subsp. vesca]
Fvb1	NON_SYNONYMOUS_CODING	gene30764	470131253	PREDICTED: uncharacterized protein LOC101314189 [Fragaria vesca subsp. vesca]
Fvb1	NON_SYNONYMOUS_CODING	gene30764	470131253	PREDICTED: uncharacterized protein LOC101314189 [Fragaria vesca subsp. vesca]
Fvb1	NON_SYNONYMOUS_CODING	gene30764	470131253	PREDICTED: uncharacterized protein LOC101314189 [Fragaria vesca subsp. vesca]
Fvb1	NON_SYNONYMOUS_CODING	gene30764	470131253	PREDICTED: uncharacterized protein LOC101314189 [Fragaria vesca subsp. vesca]
Fvb1	NON_SYNONYMOUS_CODING	gene30761	470101612	PREDICTED: uncharacterized protein LOC101304996 [Fragaria vesca subsp. vesca]
Fvb1	NON_SYNONYMOUS_CODING	gene30761	470101612	PREDICTED: uncharacterized protein LOC101304996 [Fragaria vesca subsp. vesca]
Fvb1	NON_SYNONYMOUS_CODING	gene30761	470101612	PREDICTED: uncharacterized protein LOC101304996 [Fragaria vesca subsp. vesca]
Fvb1	NON_SYNONYMOUS_CODING	gene30761	470101612	PREDICTED: uncharacterized protein LOC101304996 [Fragaria vesca subsp. vesca]
Fvb1	NON_SYNONYMOUS_CODING	gene30760	470104784	PREDICTED: uncharacterized protein LOC101312197 [Fragaria vesca subsp. vesca]
Fvb1	NON_SYNONYMOUS_CODING	gene30760	470104784	PREDICTED: uncharacterized protein LOC101312197 [Fragaria vesca subsp. vesca]
Fvb1	NON_SYNONYMOUS_CODING	gene30760	470104784	PREDICTED: uncharacterized protein LOC101312197 [Fragaria vesca subsp. vesca]
Fvb1	NON_SYNONYMOUS_CODING	gene30760	470104784	PREDICTED: uncharacterized protein LOC101312197 [Fragaria vesca subsp. vesca]
Fvb1	NON_SYNONYMOUS_CODING	gene30760	470104784	PREDICTED: uncharacterized protein LOC101312197 [Fragaria vesca subsp. vesca]
Fvb1	NON_SYNONYMOUS_CODING	gene30760	470104784	PREDICTED: uncharacterized protein LOC101312197 [Fragaria vesca subsp. vesca]
Fvb1	NON_SYNONYMOUS_CODING	gene30759	470104786	PREDICTED: F-box protein CPR30-like [Fragaria vesca subsp. vesca]
Fvb1	NON_SYNONYMOUS_CODING	gene30759	470104786	PREDICTED: F-box protein CPR30-like [Fragaria vesca subsp. vesca]
Fvb1	NON_SYNONYMOUS_CODING	gene30759	470104786	PREDICTED: F-box protein CPR30-like [Fragaria vesca subsp. vesca]
Fvb1	NON_SYNONYMOUS_CODING	gene30759	470104786	PREDICTED: F-box protein CPR30-like [Fragaria vesca subsp. vesca]
Fvb1	NON_SYNONYMOUS_CODING	gene30759	470104786	PREDICTED: F-box protein CPR30-like [Fragaria vesca subsp. vesca]
Fvb1	NON_SYNONYMOUS_CODING	gene30759	470104786	PREDICTED: F-box protein CPR30-like [Fragaria vesca subsp. vesca]
Fvb1	NON_SYNONYMOUS_CODING	gene30759	470104786	PREDICTED: F-box protein CPR30-like [Fragaria vesca subsp. vesca]
Fvb1	NON_SYNONYMOUS_CODING	gene30759	470104786	PREDICTED: F-box protein CPR30-like [Fragaria vesca subsp. vesca]
Fvb1	NON_SYNONYMOUS_CODING	gene30759	470104786	PREDICTED: F-box protein CPR30-like [Fragaria vesca subsp. vesca]
Fvb1	NON_SYNONYMOUS_CODING	gene30759	470104786	PREDICTED: F-box protein CPR30-like [Fragaria vesca subsp. vesca]
Fvb1	NON_SYNONYMOUS_CODING	gene30759	470104786	PREDICTED: F-box protein CPR30-like [Fragaria vesca subsp. vesca]
Fvb1	NON_SYNONYMOUS_CODING	gene30759	470104786	PREDICTED: F-box protein CPR30-like [Fragaria vesca subsp. vesca]
Fvb1	NON_SYNONYMOUS_CODING	gene30759	470104786	PREDICTED: F-box protein CPR30-like [Fragaria vesca subsp. vesca]
Fvb1	NON_SYNONYMOUS_CODING	gene30759	470104786	PREDICTED: F-box protein CPR30-like [Fragaria vesca subsp. vesca]
Fvb1	NON_SYNONYMOUS_CODING	gene30759	470104786	PREDICTED: F-box protein CPR30-like [Fragaria vesca subsp. vesca]
Fvb1	NON_SYNONYMOUS_CODING	gene30759	470104786	PREDICTED: F-box protein CPR30-like [Fragaria vesca subsp. vesca]
Fvb1	NON_SYNONYMOUS_CODING	gene30759	470104786	PREDICTED: F-box protein CPR30-like [Fragaria vesca subsp. vesca]
Fvb1	NON_SYNONYMOUS_CODING	gene30759	470104786	PREDICTED: F-box protein CPR30-like [Fragaria vesca subsp. vesca]
Fvb1	NON_SYNONYMOUS_CODING	gene30759	470104786	PREDICTED: F-box protein CPR30-like [Fragaria vesca subsp. vesca]
Fvb1	NON_SYNONYMOUS_CODING	gene30759	470104786	PREDICTED: F-box protein CPR30-like [Fragaria vesca subsp. vesca]
Fvb1	NON_SYNONYMOUS_CODING	gene30755	470101614	PREDICTED: uncharacterized protein LOC101305293 [Fragaria vesca subsp. vesca]
Fvb1	NON_SYNONYMOUS_CODING	gene30755	470101614	PREDICTED: uncharacterized protein LOC101305293 [Fragaria vesca subsp. vesca]
Fvb1	NON_SYNONYMOUS_CODING	gene34414	764521612	PREDICTED: uncharacterized protein LOC105353190 [Fragaria vesca subsp. vesca]
Fvb1	NON_SYNONYMOUS_CODING	gene34414	764521612	PREDICTED: uncharacterized protein LOC105353190 [Fragaria vesca subsp. vesca]
Fvb1	NON_SYNONYMOUS_CODING	gene34414	764521612	PREDICTED: uncharacterized protein LOC105353190 [Fragaria vesca subsp. vesca]
Fvb1	NON_SYNONYMOUS_CODING	gene34414	764521612	PREDICTED: uncharacterized protein LOC105353190 [Fragaria vesca subsp. vesca]
Fvb1	NON_SYNONYMOUS_CODING	gene34414	764521612	PREDICTED: uncharacterized protein LOC105353190 [Fragaria vesca subsp. vesca]
Fvb1	NON_SYNONYMOUS_CODING	gene34414	764521612	PREDICTED: uncharacterized protein LOC105353190 [Fragaria vesca subsp. vesca]
Fvb1	NON_SYNONYMOUS_CODING	gene34414	764521612	PREDICTED: uncharacterized protein LOC105353190 [Fragaria vesca subsp. vesca]
Fvb1	NON_SYNONYMOUS_CODING	gene34414	764521612	PREDICTED: uncharacterized protein LOC105353190 [Fragaria vesca subsp. vesca]
Fvb1	NON_SYNONYMOUS_CODING	gene34414	764521612	PREDICTED: uncharacterized protein LOC105353190 [Fragaria vesca subsp. vesca]
Fvb1	NON_SYNONYMOUS_CODING	gene31130	645275492	PREDICTED: uncharacterized protein LOC103341134 [Prunus mume]
Fvb1	NON_SYNONYMOUS_CODING	gene31130	645275492	PREDICTED: uncharacterized protein LOC103341134 [Prunus mume]
Fvb1	NON_SYNONYMOUS_CODING	gene31130	645275492	PREDICTED: uncharacterized protein LOC103341134 [Prunus mume]
Fvb1	NON_SYNONYMOUS_CODING	gene31130	645275492	PREDICTED: uncharacterized protein LOC103341134 [Prunus mume]
Fvb1	NON_SYNONYMOUS_CODING	gene31130	645275492	PREDICTED: uncharacterized protein LOC103341134 [Prunus mume]
Fvb1	NON_SYNONYMOUS_CODING	gene31130	645275492	PREDICTED: uncharacterized protein LOC103341134 [Prunus mume]
Fvb1	NON_SYNONYMOUS_CODING	gene31130	645275492	PREDICTED: uncharacterized protein LOC103341134 [Prunus mume]
Fvb1	NON_SYNONYMOUS_CODING	gene31130	645275492	PREDICTED: uncharacterized protein LOC103341134 [Prunus mume]
Fvb1	NON_SYNONYMOUS_CODING	gene31130	645275492	PREDICTED: uncharacterized protein LOC103341134 [Prunus mume]
Fvb1	NON_SYNONYMOUS_CODING	gene31130	645275492	PREDICTED: uncharacterized protein LOC103341134 [Prunus mume]
Fvb1	NON_SYNONYMOUS_CODING	gene31130	645275492	PREDICTED: uncharacterized protein LOC103341134 [Prunus mume]
Fvb1	NON_SYNONYMOUS_CODING	gene31130	645275492	PREDICTED: uncharacterized protein LOC103341134 [Prunus mume]
Fvb1	NON_SYNONYMOUS_CODING	gene34413	764521612	PREDICTED: uncharacterized protein LOC105353190 [Fragaria vesca subsp. vesca]
Fvb1	NON_SYNONYMOUS_CODING	gene34413	764521612	PREDICTED: uncharacterized protein LOC105353190 [Fragaria vesca subsp. vesca]
Fvb1	NON_SYNONYMOUS_CODING	gene34413	764521612	PREDICTED: uncharacterized protein LOC105353190 [Fragaria vesca subsp. vesca]
Fvb1	NON_SYNONYMOUS_CODING	gene34413	764521612	PREDICTED: uncharacterized protein LOC105353190 [Fragaria vesca subsp. vesca]
Fvb1	NON_SYNONYMOUS_CODING	gene34413	764521612	PREDICTED: uncharacterized protein LOC105353190 [Fragaria vesca subsp. vesca]
Fvb1	NON_SYNONYMOUS_CODING	gene34413	764521612	PREDICTED: uncharacterized protein LOC105353190 [Fragaria vesca subsp. vesca]
Fvb1	NON_SYNONYMOUS_CODING	gene34413	764521612	PREDICTED: uncharacterized protein LOC105353190 [Fragaria vesca subsp. vesca]
Fvb1	NON_SYNONYMOUS_CODING	gene34413	764521612	PREDICTED: uncharacterized protein LOC105353190 [Fragaria vesca subsp. vesca]
Fvb1	NON_SYNONYMOUS_CODING	gene34413	764521612	PREDICTED: uncharacterized protein LOC105353190 [Fragaria vesca subsp. vesca]
Fvb1	NON_SYNONYMOUS_CODING	gene34413	764521612	PREDICTED: uncharacterized protein LOC105353190 [Fragaria vesca subsp. vesca]
Fvb1	NON_SYNONYMOUS_CODING	gene34413	764521612	PREDICTED: uncharacterized protein LOC105353190 [Fragaria vesca subsp. vesca]
Fvb1	NON_SYNONYMOUS_CODING	gene34413	764521612	PREDICTED: uncharacterized protein LOC105353190 [Fragaria vesca subsp. vesca]
Fvb1	NON_SYNONYMOUS_CODING	gene34413	764521612	PREDICTED: uncharacterized protein LOC105353190 [Fragaria vesca subsp. vesca]
Fvb1	NON_SYNONYMOUS_CODING	gene34413	764521612	PREDICTED: uncharacterized protein LOC105353190 [Fragaria vesca subsp. vesca]
Fvb1	NON_SYNONYMOUS_CODING	gene34413	764521612	PREDICTED: uncharacterized protein LOC105353190 [Fragaria vesca subsp. vesca]
Fvb1	NON_SYNONYMOUS_CODING	gene34413	764521612	PREDICTED: uncharacterized protein LOC105353190 [Fragaria vesca subsp. vesca]
Fvb1	NON_SYNONYMOUS_CODING	gene34413	764521612	PREDICTED: uncharacterized protein LOC105353190 [Fragaria vesca subsp. vesca]
Fvb1	NON_SYNONYMOUS_CODING	gene31123	470146331	PREDICTED: uncharacterized protein LOC101293244 [Fragaria vesca subsp. vesca]
Fvb1	NON_SYNONYMOUS_CODING	gene31123	470146331	PREDICTED: uncharacterized protein LOC101293244 [Fragaria vesca subsp. vesca]
Fvb1	NON_SYNONYMOUS_CODING	gene31123	470146331	PREDICTED: uncharacterized protein LOC101293244 [Fragaria vesca subsp. vesca]
Fvb1	NON_SYNONYMOUS_CODING	gene31123	470146331	PREDICTED: uncharacterized protein LOC101293244 [Fragaria vesca subsp. vesca]
Fvb1	NON_SYNONYMOUS_CODING	gene31123	470146331	PREDICTED: uncharacterized protein LOC101293244 [Fragaria vesca subsp. vesca]
Fvb1	NON_SYNONYMOUS_CODING	gene31123	470146331	PREDICTED: uncharacterized protein LOC101293244 [Fragaria vesca subsp. vesca]
Fvb1	NON_SYNONYMOUS_CODING	gene31123	470146331	PREDICTED: uncharacterized protein LOC101293244 [Fragaria vesca subsp. vesca]
Fvb1	NON_SYNONYMOUS_CODING	gene31123	470146331	PREDICTED: uncharacterized protein LOC101293244 [Fragaria vesca subsp. vesca]
Fvb1	NON_SYNONYMOUS_CODING	gene31123	470146331	PREDICTED: uncharacterized protein LOC101293244 [Fragaria vesca subsp. vesca]
Fvb1	NON_SYNONYMOUS_CODING	gene31123	470146331	PREDICTED: uncharacterized protein LOC101293244 [Fragaria vesca subsp. vesca]
Fvb1	NON_SYNONYMOUS_CODING	gene31123	470146331	PREDICTED: uncharacterized protein LOC101293244 [Fragaria vesca subsp. vesca]
Fvb1	NON_SYNONYMOUS_CODING	gene31123	470146331	PREDICTED: uncharacterized protein LOC101293244 [Fragaria vesca subsp. vesca]
Fvb1	NON_SYNONYMOUS_CODING	gene31123	470146331	PREDICTED: uncharacterized protein LOC101293244 [Fragaria vesca subsp. vesca]
Fvb1	NON_SYNONYMOUS_CODING	gene31123	470146331	PREDICTED: uncharacterized protein LOC101293244 [Fragaria vesca subsp. vesca]
Fvb1	NON_SYNONYMOUS_CODING	gene31123	470146331	PREDICTED: uncharacterized protein LOC101293244 [Fragaria vesca subsp. vesca]
Fvb1	NON_SYNONYMOUS_CODING	gene31121	470101630	PREDICTED: heptahelical transmembrane protein 1 isoform X1 [Fragaria vesca subsp. vesca]
Fvb1	NON_SYNONYMOUS_CODING	gene31121	470101630	PREDICTED: heptahelical transmembrane protein 1 isoform X1 [Fragaria vesca subsp. vesca]
Fvb1	NON_SYNONYMOUS_CODING	gene31121	470101630	PREDICTED: heptahelical transmembrane protein 1 isoform X1 [Fragaria vesca subsp. vesca]
Fvb1	NON_SYNONYMOUS_CODING	gene31121	470101630	PREDICTED: heptahelical transmembrane protein 1 isoform X1 [Fragaria vesca subsp. vesca]
Fvb1	NON_SYNONYMOUS_CODING	gene31121	470101630	PREDICTED: heptahelical transmembrane protein 1 isoform X1 [Fragaria vesca subsp. vesca]
Fvb1	NON_SYNONYMOUS_CODING	gene31121	470101630	PREDICTED: heptahelical transmembrane protein 1 isoform X1 [Fragaria vesca subsp. vesca]
Fvb1	NON_SYNONYMOUS_CODING	gene31120	470104796	PREDICTED: probable glycosyltransferase At5g20260 isoform X1 [Fragaria vesca subsp. vesca]
Fvb1	NON_SYNONYMOUS_CODING	gene31120	470104796	PREDICTED: probable glycosyltransferase At5g20260 isoform X1 [Fragaria vesca subsp. vesca]
Fvb1	NON_SYNONYMOUS_CODING	gene31120	470104796	PREDICTED: probable glycosyltransferase At5g20260 isoform X1 [Fragaria vesca subsp. vesca]
Fvb1	NON_SYNONYMOUS_CODING	gene31120	470104796	PREDICTED: probable glycosyltransferase At5g20260 isoform X1 [Fragaria vesca subsp. vesca]
Fvb1	NON_SYNONYMOUS_CODING	gene31120	470104796	PREDICTED: probable glycosyltransferase At5g20260 isoform X1 [Fragaria vesca subsp. vesca]
Fvb1	NON_SYNONYMOUS_CODING	gene31120	470104796	PREDICTED: probable glycosyltransferase At5g20260 isoform X1 [Fragaria vesca subsp. vesca]
Fvb1	NON_SYNONYMOUS_CODING	gene31120	470104796	PREDICTED: probable glycosyltransferase At5g20260 isoform X1 [Fragaria vesca subsp. vesca]
Fvb1	NON_SYNONYMOUS_CODING	gene31120	470104796	PREDICTED: probable glycosyltransferase At5g20260 isoform X1 [Fragaria vesca subsp. vesca]
Fvb1	NON_SYNONYMOUS_CODING	gene31118	764569337	PREDICTED: putative F-box protein At4g22660 [Fragaria vesca subsp. vesca]
Fvb1	NON_SYNONYMOUS_CODING	gene31118	764569337	PREDICTED: putative F-box protein At4g22660 [Fragaria vesca subsp. vesca]
Fvb1	NON_SYNONYMOUS_CODING	gene31118	764569337	PREDICTED: putative F-box protein At4g22660 [Fragaria vesca subsp. vesca]
Fvb1	NON_SYNONYMOUS_CODING	gene31118	764569337	PREDICTED: putative F-box protein At4g22660 [Fragaria vesca subsp. vesca]
Fvb1	NON_SYNONYMOUS_CODING	gene31118	764569337	PREDICTED: putative F-box protein At4g22660 [Fragaria vesca subsp. vesca]
Fvb1	NON_SYNONYMOUS_CODING	gene31118	764569337	PREDICTED: putative F-box protein At4g22660 [Fragaria vesca subsp. vesca]
Fvb1	NON_SYNONYMOUS_CODING	gene31115	470101640	PREDICTED: uncharacterized protein LOC101309188 [Fragaria vesca subsp. vesca]
Fvb1	NON_SYNONYMOUS_CODING	gene31115	470101640	PREDICTED: uncharacterized protein LOC101309188 [Fragaria vesca subsp. vesca]
Fvb1	NON_SYNONYMOUS_CODING	gene31115	470101640	PREDICTED: uncharacterized protein LOC101309188 [Fragaria vesca subsp. vesca]
Fvb1	NON_SYNONYMOUS_CODING	gene31115	470101640	PREDICTED: uncharacterized protein LOC101309188 [Fragaria vesca subsp. vesca]
Fvb1	NON_SYNONYMOUS_CODING	gene31115	470101640	PREDICTED: uncharacterized protein LOC101309188 [Fragaria vesca subsp. vesca]
Fvb1	NON_SYNONYMOUS_CODING	gene31115	470101640	PREDICTED: uncharacterized protein LOC101309188 [Fragaria vesca subsp. vesca]
Fvb1	NON_SYNONYMOUS_CODING	gene31115	470101640	PREDICTED: uncharacterized protein LOC101309188 [Fragaria vesca subsp. vesca]
Fvb1	NON_SYNONYMOUS_CODING	gene31115	470101640	PREDICTED: uncharacterized protein LOC101309188 [Fragaria vesca subsp. vesca]
Fvb1	NON_SYNONYMOUS_CODING	gene31115	470101640	PREDICTED: uncharacterized protein LOC101309188 [Fragaria vesca subsp. vesca]
Fvb1	NON_SYNONYMOUS_CODING	gene31115	470101640	PREDICTED: uncharacterized protein LOC101309188 [Fragaria vesca subsp. vesca]
Fvb1	NON_SYNONYMOUS_CODING	gene31115	470101640	PREDICTED: uncharacterized protein LOC101309188 [Fragaria vesca subsp. vesca]
Fvb1	NON_SYNONYMOUS_CODING	gene31112	470101642	PREDICTED: 36.4 kDa proline-rich protein [Fragaria vesca subsp. vesca]
Fvb1	NON_SYNONYMOUS_CODING	gene31112	470101642	PREDICTED: 36.4 kDa proline-rich protein [Fragaria vesca subsp. vesca]
Fvb1	NON_SYNONYMOUS_CODING	gene31111	764507320	PREDICTED: LOW QUALITY PROTEIN: CCR4-NOT transcription complex subunit 10 [Fragaria vesca subsp. vesca]
Fvb1	NON_SYNONYMOUS_CODING	gene31111	764507320	PREDICTED: LOW QUALITY PROTEIN: CCR4-NOT transcription complex subunit 10 [Fragaria vesca subsp. vesca]
Fvb1	NON_SYNONYMOUS_CODING	gene31111	764507320	PREDICTED: LOW QUALITY PROTEIN: CCR4-NOT transcription complex subunit 10 [Fragaria vesca subsp. vesca]
Fvb1	NON_SYNONYMOUS_CODING	gene31111	764507320	PREDICTED: LOW QUALITY PROTEIN: CCR4-NOT transcription complex subunit 10 [Fragaria vesca subsp. vesca]
Fvb1	NON_SYNONYMOUS_CODING	gene31111	764507320	PREDICTED: LOW QUALITY PROTEIN: CCR4-NOT transcription complex subunit 10 [Fragaria vesca subsp. vesca]
Fvb1	NON_SYNONYMOUS_CODING	gene31111	764507320	PREDICTED: LOW QUALITY PROTEIN: CCR4-NOT transcription complex subunit 10 [Fragaria vesca subsp. vesca]
Fvb1	NON_SYNONYMOUS_CODING	gene31111	764507320	PREDICTED: LOW QUALITY PROTEIN: CCR4-NOT transcription complex subunit 10 [Fragaria vesca subsp. vesca]
Fvb1	NON_SYNONYMOUS_CODING	gene31111	764507320	PREDICTED: LOW QUALITY PROTEIN: CCR4-NOT transcription complex subunit 10 [Fragaria vesca subsp. vesca]
Fvb1	NON_SYNONYMOUS_CODING	gene31111	764507320	PREDICTED: LOW QUALITY PROTEIN: CCR4-NOT transcription complex subunit 10 [Fragaria vesca subsp. vesca]
Fvb1	NON_SYNONYMOUS_CODING	gene31111	764507320	PREDICTED: LOW QUALITY PROTEIN: CCR4-NOT transcription complex subunit 10 [Fragaria vesca subsp. vesca]
Fvb1	NON_SYNONYMOUS_CODING	gene31111	764507320	PREDICTED: LOW QUALITY PROTEIN: CCR4-NOT transcription complex subunit 10 [Fragaria vesca subsp. vesca]
Fvb1	SPLICE_SITE_REGION	gene31111	764507320	PREDICTED: LOW QUALITY PROTEIN: CCR4-NOT transcription complex subunit 10 [Fragaria vesca subsp. vesca]
Fvb1	NON_SYNONYMOUS_CODING	gene31111	764507320	PREDICTED: LOW QUALITY PROTEIN: CCR4-NOT transcription complex subunit 10 [Fragaria vesca subsp. vesca]
Fvb1	NON_SYNONYMOUS_CODING	gene31109	470104836	PREDICTED: uncharacterized protein LOC101296428 [Fragaria vesca subsp. vesca]
Fvb1	NON_SYNONYMOUS_CODING	gene31109	470104836	PREDICTED: uncharacterized protein LOC101296428 [Fragaria vesca subsp. vesca]
Fvb1	NON_SYNONYMOUS_CODING	gene31109	470104836	PREDICTED: uncharacterized protein LOC101296428 [Fragaria vesca subsp. vesca]
Fvb1	NON_SYNONYMOUS_CODING	gene31109	470104836	PREDICTED: uncharacterized protein LOC101296428 [Fragaria vesca subsp. vesca]
Fvb1	NON_SYNONYMOUS_CODING	gene31109	470104836	PREDICTED: uncharacterized protein LOC101296428 [Fragaria vesca subsp. vesca]
Fvb1	NON_SYNONYMOUS_CODING	gene31109	470104836	PREDICTED: uncharacterized protein LOC101296428 [Fragaria vesca subsp. vesca]
Fvb1	NON_SYNONYMOUS_CODING	gene31109	470104836	PREDICTED: uncharacterized protein LOC101296428 [Fragaria vesca subsp. vesca]
Fvb1	NON_SYNONYMOUS_CODING	gene31109	470104836	PREDICTED: uncharacterized protein LOC101296428 [Fragaria vesca subsp. vesca]
Fvb1	NON_SYNONYMOUS_CODING	gene31109	470104836	PREDICTED: uncharacterized protein LOC101296428 [Fragaria vesca subsp. vesca]
Fvb1	STOP_GAINED	gene31109	470104836	PREDICTED: uncharacterized protein LOC101296428 [Fragaria vesca subsp. vesca]
Fvb1	NON_SYNONYMOUS_CODING	gene31107	764507338	PREDICTED: zinc finger BED domain-containing protein DAYSLEEPER-like isoform X1 [Fragaria vesca subsp. vesca]
Fvb1	NON_SYNONYMOUS_CODING	gene31107	764507338	PREDICTED: zinc finger BED domain-containing protein DAYSLEEPER-like isoform X1 [Fragaria vesca subsp. vesca]
Fvb1	NON_SYNONYMOUS_CODING	gene31107	764507338	PREDICTED: zinc finger BED domain-containing protein DAYSLEEPER-like isoform X1 [Fragaria vesca subsp. vesca]
Fvb1	NON_SYNONYMOUS_CODING	gene31107	764507338	PREDICTED: zinc finger BED domain-containing protein DAYSLEEPER-like isoform X1 [Fragaria vesca subsp. vesca]
Fvb1	NON_SYNONYMOUS_CODING	gene31107	764507338	PREDICTED: zinc finger BED domain-containing protein DAYSLEEPER-like isoform X1 [Fragaria vesca subsp. vesca]
Fvb1	NON_SYNONYMOUS_CODING	gene31107	764507338	PREDICTED: zinc finger BED domain-containing protein DAYSLEEPER-like isoform X1 [Fragaria vesca subsp. vesca]
Fvb1	NON_SYNONYMOUS_CODING	gene31107	764507338	PREDICTED: zinc finger BED domain-containing protein DAYSLEEPER-like isoform X1 [Fragaria vesca subsp. vesca]
Fvb1	NON_SYNONYMOUS_CODING	gene31107	764507338	PREDICTED: zinc finger BED domain-containing protein DAYSLEEPER-like isoform X1 [Fragaria vesca subsp. vesca]
Fvb1	NON_SYNONYMOUS_CODING	gene31107	764507338	PREDICTED: zinc finger BED domain-containing protein DAYSLEEPER-like isoform X1 [Fragaria vesca subsp. vesca]
Fvb1	NON_SYNONYMOUS_CODING	gene31102	470101654	PREDICTED: calmodulin-like protein 3 [Fragaria vesca subsp. vesca]
Fvb1	NON_SYNONYMOUS_CODING	gene31102	470101654	PREDICTED: calmodulin-like protein 3 [Fragaria vesca subsp. vesca]
Fvb1	NON_SYNONYMOUS_CODING	gene31102	470101654	PREDICTED: calmodulin-like protein 3 [Fragaria vesca subsp. vesca]
Fvb1	NON_SYNONYMOUS_CODING	gene31102	470101654	PREDICTED: calmodulin-like protein 3 [Fragaria vesca subsp. vesca]
Fvb1	NON_SYNONYMOUS_CODING	gene31102	470101654	PREDICTED: calmodulin-like protein 3 [Fragaria vesca subsp. vesca]
Fvb1	NON_SYNONYMOUS_CODING	gene31095	764507403	PREDICTED: beta-1,4-mannosyl-glycoprotein 4-beta-N-acetylglucosaminyltransferase isoform X2 [Fragaria vesca subsp. vesca]
Fvb1	NON_SYNONYMOUS_CODING	gene31095	764507403	PREDICTED: beta-1,4-mannosyl-glycoprotein 4-beta-N-acetylglucosaminyltransferase isoform X2 [Fragaria vesca subsp. vesca]
Fvb1	NON_SYNONYMOUS_CODING	gene31095	764507403	PREDICTED: beta-1,4-mannosyl-glycoprotein 4-beta-N-acetylglucosaminyltransferase isoform X2 [Fragaria vesca subsp. vesca]
Fvb1	NON_SYNONYMOUS_CODING	gene31095	764507403	PREDICTED: beta-1,4-mannosyl-glycoprotein 4-beta-N-acetylglucosaminyltransferase isoform X2 [Fragaria vesca subsp. vesca]
Fvb1	NON_SYNONYMOUS_CODING	gene31095	764507403	PREDICTED: beta-1,4-mannosyl-glycoprotein 4-beta-N-acetylglucosaminyltransferase isoform X2 [Fragaria vesca subsp. vesca]
Fvb1	NON_SYNONYMOUS_CODING	gene31095	764507403	PREDICTED: beta-1,4-mannosyl-glycoprotein 4-beta-N-acetylglucosaminyltransferase isoform X2 [Fragaria vesca subsp. vesca]
Fvb1	NON_SYNONYMOUS_CODING	gene31095	764507403	PREDICTED: beta-1,4-mannosyl-glycoprotein 4-beta-N-acetylglucosaminyltransferase isoform X2 [Fragaria vesca subsp. vesca]
Fvb1	NON_SYNONYMOUS_CODING	gene31095	764507403	PREDICTED: beta-1,4-mannosyl-glycoprotein 4-beta-N-acetylglucosaminyltransferase isoform X2 [Fragaria vesca subsp. vesca]
Fvb1	NON_SYNONYMOUS_CODING	gene31095	764507403	PREDICTED: beta-1,4-mannosyl-glycoprotein 4-beta-N-acetylglucosaminyltransferase isoform X2 [Fragaria vesca subsp. vesca]
Fvb1	NON_SYNONYMOUS_CODING	gene31095	764507403	PREDICTED: beta-1,4-mannosyl-glycoprotein 4-beta-N-acetylglucosaminyltransferase isoform X2 [Fragaria vesca subsp. vesca]
Fvb1	NON_SYNONYMOUS_CODING	gene31095	764507403	PREDICTED: beta-1,4-mannosyl-glycoprotein 4-beta-N-acetylglucosaminyltransferase isoform X2 [Fragaria vesca subsp. vesca]
Fvb1	NON_SYNONYMOUS_CODING	gene31095	764507403	PREDICTED: beta-1,4-mannosyl-glycoprotein 4-beta-N-acetylglucosaminyltransferase isoform X2 [Fragaria vesca subsp. vesca]
Fvb1	NON_SYNONYMOUS_CODING	gene31087	470104814	PREDICTED: heterogeneous nuclear ribonucleoprotein 1-like [Fragaria vesca subsp. vesca]
Fvb1	NON_SYNONYMOUS_CODING	gene31087	470104814	PREDICTED: heterogeneous nuclear ribonucleoprotein 1-like [Fragaria vesca subsp. vesca]
Fvb1	NON_SYNONYMOUS_CODING	gene31087	470104814	PREDICTED: heterogeneous nuclear ribonucleoprotein 1-like [Fragaria vesca subsp. vesca]
Fvb1	NON_SYNONYMOUS_CODING	gene31087	470104814	PREDICTED: heterogeneous nuclear ribonucleoprotein 1-like [Fragaria vesca subsp. vesca]
Fvb1	NON_SYNONYMOUS_CODING	gene31087	470104814	PREDICTED: heterogeneous nuclear ribonucleoprotein 1-like [Fragaria vesca subsp. vesca]
Fvb1	NON_SYNONYMOUS_CODING	gene31087	470104814	PREDICTED: heterogeneous nuclear ribonucleoprotein 1-like [Fragaria vesca subsp. vesca]
Fvb1	NON_SYNONYMOUS_CODING	gene31087	470104814	PREDICTED: heterogeneous nuclear ribonucleoprotein 1-like [Fragaria vesca subsp. vesca]
Fvb1	NON_SYNONYMOUS_CODING	gene31087	470104814	PREDICTED: heterogeneous nuclear ribonucleoprotein 1-like [Fragaria vesca subsp. vesca]
Fvb1	NON_SYNONYMOUS_CODING	gene31087	470104814	PREDICTED: heterogeneous nuclear ribonucleoprotein 1-like [Fragaria vesca subsp. vesca]
Fvb1	SPLICE_SITE_REGION	gene31087	470104814	PREDICTED: heterogeneous nuclear ribonucleoprotein 1-like [Fragaria vesca subsp. vesca]
Fvb1	NON_SYNONYMOUS_CODING	gene31087	470104814	PREDICTED: heterogeneous nuclear ribonucleoprotein 1-like [Fragaria vesca subsp. vesca]
Fvb1	NON_SYNONYMOUS_CODING	gene31087	470104814	PREDICTED: heterogeneous nuclear ribonucleoprotein 1-like [Fragaria vesca subsp. vesca]
Fvb1	NON_SYNONYMOUS_CODING	gene31087	470104814	PREDICTED: heterogeneous nuclear ribonucleoprotein 1-like [Fragaria vesca subsp. vesca]
Fvb1	NON_SYNONYMOUS_CODING	gene31087	470104814	PREDICTED: heterogeneous nuclear ribonucleoprotein 1-like [Fragaria vesca subsp. vesca]
Fvb1	NON_SYNONYMOUS_CODING	gene34412	764578763	PREDICTED: uncharacterized protein LOC105351262 [Fragaria vesca subsp. vesca]
Fvb1	NON_SYNONYMOUS_CODING	gene34412	764578763	PREDICTED: uncharacterized protein LOC105351262 [Fragaria vesca subsp. vesca]
Fvb1	NON_SYNONYMOUS_CODING	gene34412	764578763	PREDICTED: uncharacterized protein LOC105351262 [Fragaria vesca subsp. vesca]
Fvb1	NON_SYNONYMOUS_CODING	gene34412	764578763	PREDICTED: uncharacterized protein LOC105351262 [Fragaria vesca subsp. vesca]
Fvb1	NON_SYNONYMOUS_CODING	gene34412	764578763	PREDICTED: uncharacterized protein LOC105351262 [Fragaria vesca subsp. vesca]
Fvb1	NON_SYNONYMOUS_CODING	gene34412	764578763	PREDICTED: uncharacterized protein LOC105351262 [Fragaria vesca subsp. vesca]
Fvb1	NON_SYNONYMOUS_CODING	gene34412	764578763	PREDICTED: uncharacterized protein LOC105351262 [Fragaria vesca subsp. vesca]
Fvb1	NON_SYNONYMOUS_CODING	gene34412	764578763	PREDICTED: uncharacterized protein LOC105351262 [Fragaria vesca subsp. vesca]
Fvb1	NON_SYNONYMOUS_CODING	gene34412	764578763	PREDICTED: uncharacterized protein LOC105351262 [Fragaria vesca subsp. vesca]
Fvb1	NON_SYNONYMOUS_CODING	gene34412	764578763	PREDICTED: uncharacterized protein LOC105351262 [Fragaria vesca subsp. vesca]
Fvb1	NON_SYNONYMOUS_CODING	gene34412	764578763	PREDICTED: uncharacterized protein LOC105351262 [Fragaria vesca subsp. vesca]
Fvb1	NON_SYNONYMOUS_CODING	gene34412	764578763	PREDICTED: uncharacterized protein LOC105351262 [Fragaria vesca subsp. vesca]
Fvb1	NON_SYNONYMOUS_CODING	gene31068	470104828	PREDICTED: agamous-like MADS-box protein AGL18 [Fragaria vesca subsp. vesca]
Fvb1	NON_SYNONYMOUS_CODING	gene31068	470104828	PREDICTED: agamous-like MADS-box protein AGL18 [Fragaria vesca subsp. vesca]
Fvb1	NON_SYNONYMOUS_CODING	gene31068	470104828	PREDICTED: agamous-like MADS-box protein AGL18 [Fragaria vesca subsp. vesca]
Fvb1	NON_SYNONYMOUS_CODING	gene31068	470104828	PREDICTED: agamous-like MADS-box protein AGL18 [Fragaria vesca subsp. vesca]
Fvb1	NON_SYNONYMOUS_CODING	gene31068	470104828	PREDICTED: agamous-like MADS-box protein AGL18 [Fragaria vesca subsp. vesca]
Fvb1	NON_SYNONYMOUS_CODING	gene31068	470104828	PREDICTED: agamous-like MADS-box protein AGL18 [Fragaria vesca subsp. vesca]
Fvb1	NON_SYNONYMOUS_CODING	gene31068	470104828	PREDICTED: agamous-like MADS-box protein AGL18 [Fragaria vesca subsp. vesca]
Fvb1	NON_SYNONYMOUS_CODING	gene31068	470104828	PREDICTED: agamous-like MADS-box protein AGL18 [Fragaria vesca subsp. vesca]
Fvb1	NON_SYNONYMOUS_CODING	gene31068	470104828	PREDICTED: agamous-like MADS-box protein AGL18 [Fragaria vesca subsp. vesca]
Fvb1	NON_SYNONYMOUS_CODING	gene31068	470104828	PREDICTED: agamous-like MADS-box protein AGL18 [Fragaria vesca subsp. vesca]
Fvb1	NON_SYNONYMOUS_CODING	gene31058	470101683	PREDICTED: methyl-CpG-binding domain-containing protein 11-like [Fragaria vesca subsp. vesca]
Fvb1	NON_SYNONYMOUS_CODING	gene31058	470101683	PREDICTED: methyl-CpG-binding domain-containing protein 11-like [Fragaria vesca subsp. vesca]
Fvb1	NON_SYNONYMOUS_CODING	gene31058	470101683	PREDICTED: methyl-CpG-binding domain-containing protein 11-like [Fragaria vesca subsp. vesca]
Fvb1	NON_SYNONYMOUS_CODING	gene31058	470101683	PREDICTED: methyl-CpG-binding domain-containing protein 11-like [Fragaria vesca subsp. vesca]
Fvb1	NON_SYNONYMOUS_CODING	gene31058	470101683	PREDICTED: methyl-CpG-binding domain-containing protein 11-like [Fragaria vesca subsp. vesca]
Fvb1	SPLICE_SITE_REGION	gene31058	470101683	PREDICTED: methyl-CpG-binding domain-containing protein 11-like [Fragaria vesca subsp. vesca]
Fvb1	NON_SYNONYMOUS_CODING	gene31058	470101683	PREDICTED: methyl-CpG-binding domain-containing protein 11-like [Fragaria vesca subsp. vesca]
Fvb1	NON_SYNONYMOUS_CODING	gene31053	764507570	PREDICTED: phosphatidylinositol/phosphatidylcholine transfer protein SFH12-like [Fragaria vesca subsp. vesca]
Fvb1	NON_SYNONYMOUS_CODING	gene31053	764507570	PREDICTED: phosphatidylinositol/phosphatidylcholine transfer protein SFH12-like [Fragaria vesca subsp. vesca]
Fvb1	NON_SYNONYMOUS_CODING	gene31053	764507570	PREDICTED: phosphatidylinositol/phosphatidylcholine transfer protein SFH12-like [Fragaria vesca subsp. vesca]
Fvb1	NON_SYNONYMOUS_CODING	gene31053	764507570	PREDICTED: phosphatidylinositol/phosphatidylcholine transfer protein SFH12-like [Fragaria vesca subsp. vesca]
Fvb1	NON_SYNONYMOUS_CODING	gene31053	764507570	PREDICTED: phosphatidylinositol/phosphatidylcholine transfer protein SFH12-like [Fragaria vesca subsp. vesca]
Fvb1	NON_SYNONYMOUS_CODING	gene31053	764507570	PREDICTED: phosphatidylinositol/phosphatidylcholine transfer protein SFH12-like [Fragaria vesca subsp. vesca]
Fvb1	NON_SYNONYMOUS_CODING	gene31053	764507570	PREDICTED: phosphatidylinositol/phosphatidylcholine transfer protein SFH12-like [Fragaria vesca subsp. vesca]
Fvb1	NON_SYNONYMOUS_CODING	gene31053	764507570	PREDICTED: phosphatidylinositol/phosphatidylcholine transfer protein SFH12-like [Fragaria vesca subsp. vesca]
Fvb1	NON_SYNONYMOUS_CODING	gene31053	764507570	PREDICTED: phosphatidylinositol/phosphatidylcholine transfer protein SFH12-like [Fragaria vesca subsp. vesca]
Fvb1	START_LOST	gene31047	470113674	PREDICTED: protein FAR1-RELATED SEQUENCE 5-like [Fragaria vesca subsp. vesca]
Fvb1	SPLICE_SITE_REGION	gene31041	470101718	PREDICTED: TBC1 domain family member 13-like [Fragaria vesca subsp. vesca]
Fvb1	SPLICE_SITE_REGION	gene31041	470101718	PREDICTED: TBC1 domain family member 13-like [Fragaria vesca subsp. vesca]
Fvb1	NON_SYNONYMOUS_CODING	gene31041	470101718	PREDICTED: TBC1 domain family member 13-like [Fragaria vesca subsp. vesca]
Fvb1	SPLICE_SITE_REGION	gene31041	470101718	PREDICTED: TBC1 domain family member 13-like [Fragaria vesca subsp. vesca]
Fvb1	SPLICE_SITE_REGION	gene31041	470101718	PREDICTED: TBC1 domain family member 13-like [Fragaria vesca subsp. vesca]
Fvb1	NON_SYNONYMOUS_CODING	gene31041	470101718	PREDICTED: TBC1 domain family member 13-like [Fragaria vesca subsp. vesca]
Fvb1	SPLICE_SITE_REGION	gene31041	470101718	PREDICTED: TBC1 domain family member 13-like [Fragaria vesca subsp. vesca]
Fvb1	SPLICE_SITE_REGION	gene31041	470101718	PREDICTED: TBC1 domain family member 13-like [Fragaria vesca subsp. vesca]
Fvb1	NON_SYNONYMOUS_CODING	gene31041	470101718	PREDICTED: TBC1 domain family member 13-like [Fragaria vesca subsp. vesca]
Fvb1	NON_SYNONYMOUS_CODING	gene31041	470101718	PREDICTED: TBC1 domain family member 13-like [Fragaria vesca subsp. vesca]
Fvb1	NON_SYNONYMOUS_CODING	gene34411	470104844	PREDICTED: cytochrome P450 71D11-like [Fragaria vesca subsp. vesca]
Fvb1	NON_SYNONYMOUS_CODING	gene34411	470104844	PREDICTED: cytochrome P450 71D11-like [Fragaria vesca subsp. vesca]
Fvb1	NON_SYNONYMOUS_CODING	gene34411	470104844	PREDICTED: cytochrome P450 71D11-like [Fragaria vesca subsp. vesca]
Fvb1	NON_SYNONYMOUS_CODING	gene34411	470104844	PREDICTED: cytochrome P450 71D11-like [Fragaria vesca subsp. vesca]
Fvb1	NON_SYNONYMOUS_CODING	gene34411	470104844	PREDICTED: cytochrome P450 71D11-like [Fragaria vesca subsp. vesca]
Fvb1	NON_SYNONYMOUS_CODING	gene34411	470104844	PREDICTED: cytochrome P450 71D11-like [Fragaria vesca subsp. vesca]
Fvb1	NON_SYNONYMOUS_CODING	gene34411	470104844	PREDICTED: cytochrome P450 71D11-like [Fragaria vesca subsp. vesca]
Fvb1	NON_SYNONYMOUS_CODING	gene34411	470104844	PREDICTED: cytochrome P450 71D11-like [Fragaria vesca subsp. vesca]
Fvb1	NON_SYNONYMOUS_CODING	gene34411	470104844	PREDICTED: cytochrome P450 71D11-like [Fragaria vesca subsp. vesca]
Fvb1	NON_SYNONYMOUS_CODING	gene34411	470104844	PREDICTED: cytochrome P450 71D11-like [Fragaria vesca subsp. vesca]
Fvb1	NON_SYNONYMOUS_CODING	gene34411	470104844	PREDICTED: cytochrome P450 71D11-like [Fragaria vesca subsp. vesca]
Fvb1	NON_SYNONYMOUS_CODING	gene34411	470104844	PREDICTED: cytochrome P450 71D11-like [Fragaria vesca subsp. vesca]
Fvb1	NON_SYNONYMOUS_CODING	gene34411	470104844	PREDICTED: cytochrome P450 71D11-like [Fragaria vesca subsp. vesca]
Fvb1	NON_SYNONYMOUS_CODING	gene31032	470101737	PREDICTED: uncharacterized protein LOC101298353 [Fragaria vesca subsp. vesca]
Fvb1	NON_SYNONYMOUS_CODING	gene31032	470101737	PREDICTED: uncharacterized protein LOC101298353 [Fragaria vesca subsp. vesca]
Fvb1	NON_SYNONYMOUS_CODING	gene31032	470101737	PREDICTED: uncharacterized protein LOC101298353 [Fragaria vesca subsp. vesca]
Fvb1	NON_SYNONYMOUS_CODING	gene31032	470101737	PREDICTED: uncharacterized protein LOC101298353 [Fragaria vesca subsp. vesca]
Fvb1	NON_SYNONYMOUS_CODING	gene31030	470101730	PREDICTED: probable rhamnogalacturonate lyase B [Fragaria vesca subsp. vesca]
Fvb1	NON_SYNONYMOUS_CODING	gene31030	470101730	PREDICTED: probable rhamnogalacturonate lyase B [Fragaria vesca subsp. vesca]
Fvb1	NON_SYNONYMOUS_CODING	gene31030	470101730	PREDICTED: probable rhamnogalacturonate lyase B [Fragaria vesca subsp. vesca]
Fvb1	NON_SYNONYMOUS_CODING	gene31026	470104849	PREDICTED: pentatricopeptide repeat-containing protein At5g48910-like [Fragaria vesca subsp. vesca]
Fvb1	NON_SYNONYMOUS_CODING	gene31026	470104849	PREDICTED: pentatricopeptide repeat-containing protein At5g48910-like [Fragaria vesca subsp. vesca]
Fvb1	NON_SYNONYMOUS_CODING	gene31026	470104849	PREDICTED: pentatricopeptide repeat-containing protein At5g48910-like [Fragaria vesca subsp. vesca]
Fvb1	NON_SYNONYMOUS_CODING	gene31026	470104849	PREDICTED: pentatricopeptide repeat-containing protein At5g48910-like [Fragaria vesca subsp. vesca]
Fvb1	NON_SYNONYMOUS_CODING	gene31026	470104849	PREDICTED: pentatricopeptide repeat-containing protein At5g48910-like [Fragaria vesca subsp. vesca]
Fvb1	NON_SYNONYMOUS_CODING	gene31026	470104849	PREDICTED: pentatricopeptide repeat-containing protein At5g48910-like [Fragaria vesca subsp. vesca]
Fvb1	NON_SYNONYMOUS_CODING	gene31026	470104849	PREDICTED: pentatricopeptide repeat-containing protein At5g48910-like [Fragaria vesca subsp. vesca]
Fvb1	NON_SYNONYMOUS_CODING	gene31026	470104849	PREDICTED: pentatricopeptide repeat-containing protein At5g48910-like [Fragaria vesca subsp. vesca]
Fvb1	NON_SYNONYMOUS_CODING	gene31026	470104849	PREDICTED: pentatricopeptide repeat-containing protein At5g48910-like [Fragaria vesca subsp. vesca]
Fvb1	NON_SYNONYMOUS_CODING	gene31026	470104849	PREDICTED: pentatricopeptide repeat-containing protein At5g48910-like [Fragaria vesca subsp. vesca]
Fvb1	NON_SYNONYMOUS_CODING	gene31026	470104849	PREDICTED: pentatricopeptide repeat-containing protein At5g48910-like [Fragaria vesca subsp. vesca]
Fvb1	NON_SYNONYMOUS_CODING	gene31026	470104849	PREDICTED: pentatricopeptide repeat-containing protein At5g48910-like [Fragaria vesca subsp. vesca]
Fvb1	NON_SYNONYMOUS_CODING	gene31026	470104849	PREDICTED: pentatricopeptide repeat-containing protein At5g48910-like [Fragaria vesca subsp. vesca]
Fvb1	NON_SYNONYMOUS_CODING	gene31026	470104849	PREDICTED: pentatricopeptide repeat-containing protein At5g48910-like [Fragaria vesca subsp. vesca]
Fvb1	NON_SYNONYMOUS_CODING	gene31026	470104849	PREDICTED: pentatricopeptide repeat-containing protein At5g48910-like [Fragaria vesca subsp. vesca]
Fvb1	NON_SYNONYMOUS_CODING	gene31024	470101745	PREDICTED: probable sugar phosphate/phosphate translocator At2g25520 [Fragaria vesca subsp. vesca]
Fvb1	NON_SYNONYMOUS_CODING	gene31024	470101745	PREDICTED: probable sugar phosphate/phosphate translocator At2g25520 [Fragaria vesca subsp. vesca]
Fvb1	NON_SYNONYMOUS_CODING	gene31022	645263727	PREDICTED: uncharacterized protein LOC103336108 [Prunus mume]
Fvb1	NON_SYNONYMOUS_CODING	gene31022	645263727	PREDICTED: uncharacterized protein LOC103336108 [Prunus mume]
Fvb1	NON_SYNONYMOUS_CODING	gene31022	645263727	PREDICTED: uncharacterized protein LOC103336108 [Prunus mume]
Fvb1	NON_SYNONYMOUS_CODING	gene31021	470101749	PREDICTED: uncharacterized protein LOC101300088 [Fragaria vesca subsp. vesca]
Fvb1	NON_SYNONYMOUS_CODING	gene31021	470101749	PREDICTED: uncharacterized protein LOC101300088 [Fragaria vesca subsp. vesca]
Fvb1	NON_SYNONYMOUS_CODING	gene31021	470101749	PREDICTED: uncharacterized protein LOC101300088 [Fragaria vesca subsp. vesca]
Fvb1	NON_SYNONYMOUS_CODING	gene31021	470101749	PREDICTED: uncharacterized protein LOC101300088 [Fragaria vesca subsp. vesca]
Fvb1	NON_SYNONYMOUS_CODING	gene31021	470101749	PREDICTED: uncharacterized protein LOC101300088 [Fragaria vesca subsp. vesca]
Fvb1	NON_SYNONYMOUS_CODING	gene31021	470101749	PREDICTED: uncharacterized protein LOC101300088 [Fragaria vesca subsp. vesca]
Fvb1	NON_SYNONYMOUS_CODING	gene31021	470101749	PREDICTED: uncharacterized protein LOC101300088 [Fragaria vesca subsp. vesca]
Fvb1	NON_SYNONYMOUS_CODING	gene31021	470101749	PREDICTED: uncharacterized protein LOC101300088 [Fragaria vesca subsp. vesca]
Fvb1	NON_SYNONYMOUS_CODING	gene31021	470101749	PREDICTED: uncharacterized protein LOC101300088 [Fragaria vesca subsp. vesca]
Fvb1	NON_SYNONYMOUS_CODING	gene31021	470101749	PREDICTED: uncharacterized protein LOC101300088 [Fragaria vesca subsp. vesca]
Fvb1	NON_SYNONYMOUS_CODING	gene31021	470101749	PREDICTED: uncharacterized protein LOC101300088 [Fragaria vesca subsp. vesca]
Fvb1	NON_SYNONYMOUS_CODING	gene31021	470101749	PREDICTED: uncharacterized protein LOC101300088 [Fragaria vesca subsp. vesca]
Fvb1	NON_SYNONYMOUS_CODING	gene31021	470101749	PREDICTED: uncharacterized protein LOC101300088 [Fragaria vesca subsp. vesca]
Fvb1	NON_SYNONYMOUS_CODING	gene31019	645263727	PREDICTED: uncharacterized protein LOC103336108 [Prunus mume]
Fvb1	NON_SYNONYMOUS_CODING	gene31019	645263727	PREDICTED: uncharacterized protein LOC103336108 [Prunus mume]
Fvb1	NON_SYNONYMOUS_CODING	gene31019	645263727	PREDICTED: uncharacterized protein LOC103336108 [Prunus mume]
Fvb1	NON_SYNONYMOUS_CODING	gene31019	645263727	PREDICTED: uncharacterized protein LOC103336108 [Prunus mume]
Fvb1	NON_SYNONYMOUS_CODING	gene31019	645263727	PREDICTED: uncharacterized protein LOC103336108 [Prunus mume]
Fvb1	NON_SYNONYMOUS_CODING	gene31019	645263727	PREDICTED: uncharacterized protein LOC103336108 [Prunus mume]
Fvb1	NON_SYNONYMOUS_CODING	gene31019	645263727	PREDICTED: uncharacterized protein LOC103336108 [Prunus mume]
Fvb1	NON_SYNONYMOUS_CODING	gene31019	645263727	PREDICTED: uncharacterized protein LOC103336108 [Prunus mume]
Fvb1	NON_SYNONYMOUS_CODING	gene31019	645263727	PREDICTED: uncharacterized protein LOC103336108 [Prunus mume]
Fvb1	NON_SYNONYMOUS_CODING	gene31019	645263727	PREDICTED: uncharacterized protein LOC103336108 [Prunus mume]
Fvb1	NON_SYNONYMOUS_CODING	gene31019	645263727	PREDICTED: uncharacterized protein LOC103336108 [Prunus mume]
Fvb1	NON_SYNONYMOUS_CODING	gene31018	470101761	PREDICTED: fasciclin-like arabinogalactan protein 13 [Fragaria vesca subsp. vesca]
Fvb1	NON_SYNONYMOUS_CODING	gene31018	470101761	PREDICTED: fasciclin-like arabinogalactan protein 13 [Fragaria vesca subsp. vesca]
Fvb1	NON_SYNONYMOUS_CODING	gene31018	470101761	PREDICTED: fasciclin-like arabinogalactan protein 13 [Fragaria vesca subsp. vesca]
Fvb1	NON_SYNONYMOUS_CODING	gene31018	470101761	PREDICTED: fasciclin-like arabinogalactan protein 13 [Fragaria vesca subsp. vesca]
Fvb1	NON_SYNONYMOUS_CODING	gene31018	470101761	PREDICTED: fasciclin-like arabinogalactan protein 13 [Fragaria vesca subsp. vesca]
Fvb1	NON_SYNONYMOUS_CODING	gene31013	470104857	PREDICTED: E3 ubiquitin-protein ligase RNF126-like [Fragaria vesca subsp. vesca]
Fvb1	NON_SYNONYMOUS_CODING	gene31013	470104857	PREDICTED: E3 ubiquitin-protein ligase RNF126-like [Fragaria vesca subsp. vesca]
Fvb1	NON_SYNONYMOUS_CODING	gene31013	470104857	PREDICTED: E3 ubiquitin-protein ligase RNF126-like [Fragaria vesca subsp. vesca]
Fvb1	NON_SYNONYMOUS_CODING	gene31013	470104857	PREDICTED: E3 ubiquitin-protein ligase RNF126-like [Fragaria vesca subsp. vesca]
Fvb1	NON_SYNONYMOUS_CODING	gene31013	470104857	PREDICTED: E3 ubiquitin-protein ligase RNF126-like [Fragaria vesca subsp. vesca]
Fvb1	NON_SYNONYMOUS_CODING	gene31013	470104857	PREDICTED: E3 ubiquitin-protein ligase RNF126-like [Fragaria vesca subsp. vesca]
Fvb1	NON_SYNONYMOUS_CODING	gene31013	470104857	PREDICTED: E3 ubiquitin-protein ligase RNF126-like [Fragaria vesca subsp. vesca]
Fvb1	NON_SYNONYMOUS_CODING	gene31013	470104857	PREDICTED: E3 ubiquitin-protein ligase RNF126-like [Fragaria vesca subsp. vesca]
Fvb1	NON_SYNONYMOUS_CODING	gene31013	470104857	PREDICTED: E3 ubiquitin-protein ligase RNF126-like [Fragaria vesca subsp. vesca]
Fvb1	NON_SYNONYMOUS_CODING	gene31013	470104857	PREDICTED: E3 ubiquitin-protein ligase RNF126-like [Fragaria vesca subsp. vesca]
Fvb1	NON_SYNONYMOUS_CODING	gene31013	470104857	PREDICTED: E3 ubiquitin-protein ligase RNF126-like [Fragaria vesca subsp. vesca]
Fvb1	NON_SYNONYMOUS_CODING	gene31013	470104857	PREDICTED: E3 ubiquitin-protein ligase RNF126-like [Fragaria vesca subsp. vesca]
Fvb1	NON_SYNONYMOUS_CODING	gene31013	470104857	PREDICTED: E3 ubiquitin-protein ligase RNF126-like [Fragaria vesca subsp. vesca]
Fvb1	NON_SYNONYMOUS_CODING	gene31010	764507758	PREDICTED: adenine nucleotide transporter BT1, chloroplastic/mitochondrial [Fragaria vesca subsp. vesca]
Fvb1	NON_SYNONYMOUS_CODING	gene31010	764507758	PREDICTED: adenine nucleotide transporter BT1, chloroplastic/mitochondrial [Fragaria vesca subsp. vesca]
Fvb1	NON_SYNONYMOUS_CODING	gene31010	764507758	PREDICTED: adenine nucleotide transporter BT1, chloroplastic/mitochondrial [Fragaria vesca subsp. vesca]
Fvb1	NON_SYNONYMOUS_CODING	gene31010	764507758	PREDICTED: adenine nucleotide transporter BT1, chloroplastic/mitochondrial [Fragaria vesca subsp. vesca]
Fvb1	NON_SYNONYMOUS_CODING	gene31010	764507758	PREDICTED: adenine nucleotide transporter BT1, chloroplastic/mitochondrial [Fragaria vesca subsp. vesca]
Fvb1	NON_SYNONYMOUS_CODING	gene31010	764507758	PREDICTED: adenine nucleotide transporter BT1, chloroplastic/mitochondrial [Fragaria vesca subsp. vesca]
Fvb1	NON_SYNONYMOUS_CODING	gene31010	764507758	PREDICTED: adenine nucleotide transporter BT1, chloroplastic/mitochondrial [Fragaria vesca subsp. vesca]
Fvb1	NON_SYNONYMOUS_CODING	gene31010	764507758	PREDICTED: adenine nucleotide transporter BT1, chloroplastic/mitochondrial [Fragaria vesca subsp. vesca]
Fvb1	NON_SYNONYMOUS_CODING	gene31010	764507758	PREDICTED: adenine nucleotide transporter BT1, chloroplastic/mitochondrial [Fragaria vesca subsp. vesca]
Fvb1	NON_SYNONYMOUS_CODING	gene31009	470104861	PREDICTED: DEAD-box ATP-dependent RNA helicase 52B-like [Fragaria vesca subsp. vesca]
Fvb1	NON_SYNONYMOUS_CODING	gene31009	470104861	PREDICTED: DEAD-box ATP-dependent RNA helicase 52B-like [Fragaria vesca subsp. vesca]
Fvb1	NON_SYNONYMOUS_CODING	gene31009	470104861	PREDICTED: DEAD-box ATP-dependent RNA helicase 52B-like [Fragaria vesca subsp. vesca]
Fvb1	NON_SYNONYMOUS_CODING	gene31009	470104861	PREDICTED: DEAD-box ATP-dependent RNA helicase 52B-like [Fragaria vesca subsp. vesca]
Fvb1	NON_SYNONYMOUS_CODING	gene31009	470104861	PREDICTED: DEAD-box ATP-dependent RNA helicase 52B-like [Fragaria vesca subsp. vesca]
Fvb1	NON_SYNONYMOUS_CODING	gene31009	470104861	PREDICTED: DEAD-box ATP-dependent RNA helicase 52B-like [Fragaria vesca subsp. vesca]
Fvb1	NON_SYNONYMOUS_CODING	gene31009	470104861	PREDICTED: DEAD-box ATP-dependent RNA helicase 52B-like [Fragaria vesca subsp. vesca]
Fvb1	NON_SYNONYMOUS_CODING	gene31009	470104861	PREDICTED: DEAD-box ATP-dependent RNA helicase 52B-like [Fragaria vesca subsp. vesca]
Fvb1	SPLICE_SITE_REGION	gene31009	470104861	PREDICTED: DEAD-box ATP-dependent RNA helicase 52B-like [Fragaria vesca subsp. vesca]
Fvb1	NON_SYNONYMOUS_CODING	gene31009	470104861	PREDICTED: DEAD-box ATP-dependent RNA helicase 52B-like [Fragaria vesca subsp. vesca]
Fvb1	NON_SYNONYMOUS_CODING	gene31009	470104861	PREDICTED: DEAD-box ATP-dependent RNA helicase 52B-like [Fragaria vesca subsp. vesca]
Fvb1	NON_SYNONYMOUS_CODING	gene31009	470104861	PREDICTED: DEAD-box ATP-dependent RNA helicase 52B-like [Fragaria vesca subsp. vesca]
Fvb1	NON_SYNONYMOUS_CODING	gene31009	470104861	PREDICTED: DEAD-box ATP-dependent RNA helicase 52B-like [Fragaria vesca subsp. vesca]
Fvb1	NON_SYNONYMOUS_CODING	gene31009	470104861	PREDICTED: DEAD-box ATP-dependent RNA helicase 52B-like [Fragaria vesca subsp. vesca]
Fvb1	NON_SYNONYMOUS_CODING	gene31009	470104861	PREDICTED: DEAD-box ATP-dependent RNA helicase 52B-like [Fragaria vesca subsp. vesca]
Fvb1	NON_SYNONYMOUS_CODING	gene31009	470104861	PREDICTED: DEAD-box ATP-dependent RNA helicase 52B-like [Fragaria vesca subsp. vesca]
Fvb1	NON_SYNONYMOUS_CODING	gene31006	470101775	PREDICTED: F-box/kelch-repeat protein At1g55270-like [Fragaria vesca subsp. vesca]
Fvb1	NON_SYNONYMOUS_CODING	gene31006	470101775	PREDICTED: F-box/kelch-repeat protein At1g55270-like [Fragaria vesca subsp. vesca]
Fvb1	NON_SYNONYMOUS_CODING	gene31006	470101775	PREDICTED: F-box/kelch-repeat protein At1g55270-like [Fragaria vesca subsp. vesca]
Fvb1	NON_SYNONYMOUS_CODING	gene31006	470101775	PREDICTED: F-box/kelch-repeat protein At1g55270-like [Fragaria vesca subsp. vesca]
Fvb1	NON_SYNONYMOUS_CODING	gene31003	470104863	PREDICTED: uncharacterized protein LOC101300482 [Fragaria vesca subsp. vesca]
Fvb1	NON_SYNONYMOUS_CODING	gene31003	470104863	PREDICTED: uncharacterized protein LOC101300482 [Fragaria vesca subsp. vesca]
Fvb1	NON_SYNONYMOUS_CODING	gene31002	764507783	PREDICTED: uncharacterized protein At1g15400-like [Fragaria vesca subsp. vesca]
Fvb1	NON_SYNONYMOUS_CODING	gene31002	764507783	PREDICTED: uncharacterized protein At1g15400-like [Fragaria vesca subsp. vesca]
Fvb1	NON_SYNONYMOUS_CODING	gene31000	470101787	PREDICTED: uncharacterized protein LOC101305100 [Fragaria vesca subsp. vesca]
Fvb1	NON_SYNONYMOUS_CODING	gene31000	470101787	PREDICTED: uncharacterized protein LOC101305100 [Fragaria vesca subsp. vesca]
Fvb1	NON_SYNONYMOUS_CODING	gene31000	470101787	PREDICTED: uncharacterized protein LOC101305100 [Fragaria vesca subsp. vesca]
Fvb1	SPLICE_SITE_REGION	gene31000	470101787	PREDICTED: uncharacterized protein LOC101305100 [Fragaria vesca subsp. vesca]
Fvb1	NON_SYNONYMOUS_CODING	gene31000	470101787	PREDICTED: uncharacterized protein LOC101305100 [Fragaria vesca subsp. vesca]
Fvb1	NON_SYNONYMOUS_CODING	gene30995	764606025	PREDICTED: vegetative cell wall protein gp1-like [Fragaria vesca subsp. vesca]
Fvb1	NON_SYNONYMOUS_CODING	gene30995	764606025	PREDICTED: vegetative cell wall protein gp1-like [Fragaria vesca subsp. vesca]
Fvb1	NON_SYNONYMOUS_CODING	gene30995	764606025	PREDICTED: vegetative cell wall protein gp1-like [Fragaria vesca subsp. vesca]
Fvb1	NON_SYNONYMOUS_CODING	gene30995	764606025	PREDICTED: vegetative cell wall protein gp1-like [Fragaria vesca subsp. vesca]
Fvb1	NON_SYNONYMOUS_CODING	gene30995	764606025	PREDICTED: vegetative cell wall protein gp1-like [Fragaria vesca subsp. vesca]
Fvb1	NON_SYNONYMOUS_CODING	gene30995	764606025	PREDICTED: vegetative cell wall protein gp1-like [Fragaria vesca subsp. vesca]
Fvb1	NON_SYNONYMOUS_CODING	gene30995	764606025	PREDICTED: vegetative cell wall protein gp1-like [Fragaria vesca subsp. vesca]
Fvb1	NON_SYNONYMOUS_CODING	gene30995	764606025	PREDICTED: vegetative cell wall protein gp1-like [Fragaria vesca subsp. vesca]
Fvb1	NON_SYNONYMOUS_CODING	gene30995	764606025	PREDICTED: vegetative cell wall protein gp1-like [Fragaria vesca subsp. vesca]
Fvb1	NON_SYNONYMOUS_CODING	gene30995	764606025	PREDICTED: vegetative cell wall protein gp1-like [Fragaria vesca subsp. vesca]
Fvb1	NON_SYNONYMOUS_CODING	gene30995	764606025	PREDICTED: vegetative cell wall protein gp1-like [Fragaria vesca subsp. vesca]
Fvb1	NON_SYNONYMOUS_CODING	gene30995	764606025	PREDICTED: vegetative cell wall protein gp1-like [Fragaria vesca subsp. vesca]
Fvb1	NON_SYNONYMOUS_CODING	gene30995	764606025	PREDICTED: vegetative cell wall protein gp1-like [Fragaria vesca subsp. vesca]
Fvb1	NON_SYNONYMOUS_CODING	gene30995	764606025	PREDICTED: vegetative cell wall protein gp1-like [Fragaria vesca subsp. vesca]
Fvb1	NON_SYNONYMOUS_CODING	gene30995	764606025	PREDICTED: vegetative cell wall protein gp1-like [Fragaria vesca subsp. vesca]
Fvb1	NON_SYNONYMOUS_CODING	gene30994	764507837	PREDICTED: uncharacterized protein LOC101307041 [Fragaria vesca subsp. vesca]
Fvb1	NON_SYNONYMOUS_CODING	gene30994	764507837	PREDICTED: uncharacterized protein LOC101307041 [Fragaria vesca subsp. vesca]
Fvb1	NON_SYNONYMOUS_CODING	gene30994	764507837	PREDICTED: uncharacterized protein LOC101307041 [Fragaria vesca subsp. vesca]
Fvb1	NON_SYNONYMOUS_CODING	gene30994	764507837	PREDICTED: uncharacterized protein LOC101307041 [Fragaria vesca subsp. vesca]
Fvb1	START_LOST	gene30994	764507837	PREDICTED: uncharacterized protein LOC101307041 [Fragaria vesca subsp. vesca]
Fvb1	NON_SYNONYMOUS_CODING	gene30990	802640289	PREDICTED: pentatricopeptide repeat-containing protein At1g08070 [Jatropha curcas]
Fvb1	NON_SYNONYMOUS_CODING	gene30990	802640289	PREDICTED: pentatricopeptide repeat-containing protein At1g08070 [Jatropha curcas]
Fvb1	NON_SYNONYMOUS_CODING	gene30990	802640289	PREDICTED: pentatricopeptide repeat-containing protein At1g08070 [Jatropha curcas]
Fvb1	NON_SYNONYMOUS_CODING	gene30990	802640289	PREDICTED: pentatricopeptide repeat-containing protein At1g08070 [Jatropha curcas]
Fvb1	NON_SYNONYMOUS_CODING	gene30990	802640289	PREDICTED: pentatricopeptide repeat-containing protein At1g08070 [Jatropha curcas]
Fvb1	NON_SYNONYMOUS_CODING	gene30990	802640289	PREDICTED: pentatricopeptide repeat-containing protein At1g08070 [Jatropha curcas]
Fvb1	NON_SYNONYMOUS_CODING	gene30990	802640289	PREDICTED: pentatricopeptide repeat-containing protein At1g08070 [Jatropha curcas]
Fvb1	NON_SYNONYMOUS_CODING	gene30990	802640289	PREDICTED: pentatricopeptide repeat-containing protein At1g08070 [Jatropha curcas]
Fvb1	NON_SYNONYMOUS_CODING	gene30988	764507829	PREDICTED: uncharacterized protein LOC105349686 [Fragaria vesca subsp. vesca]
Fvb1	NON_SYNONYMOUS_CODING	gene30988	764507829	PREDICTED: uncharacterized protein LOC105349686 [Fragaria vesca subsp. vesca]
Fvb1	NON_SYNONYMOUS_CODING	gene30988	764507829	PREDICTED: uncharacterized protein LOC105349686 [Fragaria vesca subsp. vesca]
Fvb1	NON_SYNONYMOUS_CODING	gene30988	764507829	PREDICTED: uncharacterized protein LOC105349686 [Fragaria vesca subsp. vesca]
Fvb1	NON_SYNONYMOUS_CODING	gene30988	764507829	PREDICTED: uncharacterized protein LOC105349686 [Fragaria vesca subsp. vesca]
Fvb1	NON_SYNONYMOUS_CODING	gene30988	764507829	PREDICTED: uncharacterized protein LOC105349686 [Fragaria vesca subsp. vesca]
Fvb1	NON_SYNONYMOUS_CODING	gene30988	764507829	PREDICTED: uncharacterized protein LOC105349686 [Fragaria vesca subsp. vesca]
Fvb1	NON_SYNONYMOUS_CODING	gene30988	764507829	PREDICTED: uncharacterized protein LOC105349686 [Fragaria vesca subsp. vesca]
Fvb1	NON_SYNONYMOUS_CODING	gene30988	764507829	PREDICTED: uncharacterized protein LOC105349686 [Fragaria vesca subsp. vesca]
Fvb1	NON_SYNONYMOUS_CODING	gene30988	764507829	PREDICTED: uncharacterized protein LOC105349686 [Fragaria vesca subsp. vesca]
Fvb1	NON_SYNONYMOUS_CODING	gene30988	764507829	PREDICTED: uncharacterized protein LOC105349686 [Fragaria vesca subsp. vesca]
Fvb1	NON_SYNONYMOUS_CODING	gene30988	764507829	PREDICTED: uncharacterized protein LOC105349686 [Fragaria vesca subsp. vesca]
Fvb1	NON_SYNONYMOUS_CODING	gene30988	764507829	PREDICTED: uncharacterized protein LOC105349686 [Fragaria vesca subsp. vesca]
Fvb1	NON_SYNONYMOUS_CODING	gene30988	764507829	PREDICTED: uncharacterized protein LOC105349686 [Fragaria vesca subsp. vesca]
Fvb1	NON_SYNONYMOUS_CODING	gene30988	764507829	PREDICTED: uncharacterized protein LOC105349686 [Fragaria vesca subsp. vesca]
Fvb1	NON_SYNONYMOUS_CODING	gene30982	764505569	PREDICTED: uncharacterized protein LOC101303058 [Fragaria vesca subsp. vesca]
Fvb1	NON_SYNONYMOUS_CODING	gene30982	764505569	PREDICTED: uncharacterized protein LOC101303058 [Fragaria vesca subsp. vesca]
Fvb1	NON_SYNONYMOUS_CODING	gene30982	764505569	PREDICTED: uncharacterized protein LOC101303058 [Fragaria vesca subsp. vesca]
Fvb1	NON_SYNONYMOUS_CODING	gene30982	764505569	PREDICTED: uncharacterized protein LOC101303058 [Fragaria vesca subsp. vesca]
Fvb1	NON_SYNONYMOUS_CODING	gene30982	764505569	PREDICTED: uncharacterized protein LOC101303058 [Fragaria vesca subsp. vesca]
Fvb1	NON_SYNONYMOUS_CODING	gene30979	470101808	PREDICTED: uncharacterized protein LOC101308494 [Fragaria vesca subsp. vesca]
Fvb1	NON_SYNONYMOUS_CODING	gene30979	470101808	PREDICTED: uncharacterized protein LOC101308494 [Fragaria vesca subsp. vesca]
Fvb1	NON_SYNONYMOUS_CODING	gene30979	470101808	PREDICTED: uncharacterized protein LOC101308494 [Fragaria vesca subsp. vesca]
Fvb1	NON_SYNONYMOUS_CODING	gene34410	764505569	PREDICTED: uncharacterized protein LOC101303058 [Fragaria vesca subsp. vesca]
Fvb1	NON_SYNONYMOUS_CODING	gene34410	764505569	PREDICTED: uncharacterized protein LOC101303058 [Fragaria vesca subsp. vesca]
Fvb1	NON_SYNONYMOUS_CODING	gene34410	764505569	PREDICTED: uncharacterized protein LOC101303058 [Fragaria vesca subsp. vesca]
Fvb1	NON_SYNONYMOUS_CODING	gene34410	764505569	PREDICTED: uncharacterized protein LOC101303058 [Fragaria vesca subsp. vesca]
Fvb1	NON_SYNONYMOUS_CODING	gene34410	764505569	PREDICTED: uncharacterized protein LOC101303058 [Fragaria vesca subsp. vesca]
Fvb1	NON_SYNONYMOUS_CODING	gene34410	764505569	PREDICTED: uncharacterized protein LOC101303058 [Fragaria vesca subsp. vesca]
Fvb1	SPLICE_SITE_ACCEPTOR	gene34410	764505569	PREDICTED: uncharacterized protein LOC101303058 [Fragaria vesca subsp. vesca]
Fvb1	SPLICE_SITE_DONOR	gene34410	764505569	PREDICTED: uncharacterized protein LOC101303058 [Fragaria vesca subsp. vesca]
Fvb1	STOP_GAINED	gene34410	764505569	PREDICTED: uncharacterized protein LOC101303058 [Fragaria vesca subsp. vesca]
Fvb1	NON_SYNONYMOUS_CODING	gene34410	764505569	PREDICTED: uncharacterized protein LOC101303058 [Fragaria vesca subsp. vesca]
Fvb1	NON_SYNONYMOUS_CODING	gene34410	764505569	PREDICTED: uncharacterized protein LOC101303058 [Fragaria vesca subsp. vesca]
Fvb1	NON_SYNONYMOUS_CODING	gene34410	764505569	PREDICTED: uncharacterized protein LOC101303058 [Fragaria vesca subsp. vesca]
Fvb1	NON_SYNONYMOUS_CODING	gene34410	764505569	PREDICTED: uncharacterized protein LOC101303058 [Fragaria vesca subsp. vesca]
Fvb1	NON_SYNONYMOUS_CODING	gene34410	764505569	PREDICTED: uncharacterized protein LOC101303058 [Fragaria vesca subsp. vesca]
Fvb1	NON_SYNONYMOUS_CODING	gene34410	764505569	PREDICTED: uncharacterized protein LOC101303058 [Fragaria vesca subsp. vesca]
Fvb1	NON_SYNONYMOUS_CODING	gene34410	764505569	PREDICTED: uncharacterized protein LOC101303058 [Fragaria vesca subsp. vesca]
Fvb1	NON_SYNONYMOUS_CODING	gene34410	764505569	PREDICTED: uncharacterized protein LOC101303058 [Fragaria vesca subsp. vesca]
Fvb1	NON_SYNONYMOUS_CODING	gene34410	764505569	PREDICTED: uncharacterized protein LOC101303058 [Fragaria vesca subsp. vesca]
Fvb1	NON_SYNONYMOUS_CODING	gene34410	764505569	PREDICTED: uncharacterized protein LOC101303058 [Fragaria vesca subsp. vesca]
Fvb1	NON_SYNONYMOUS_CODING	gene34410	764505569	PREDICTED: uncharacterized protein LOC101303058 [Fragaria vesca subsp. vesca]
Fvb1	NON_SYNONYMOUS_CODING	gene34410	764505569	PREDICTED: uncharacterized protein LOC101303058 [Fragaria vesca subsp. vesca]
Fvb1	NON_SYNONYMOUS_CODING	gene34410	764505569	PREDICTED: uncharacterized protein LOC101303058 [Fragaria vesca subsp. vesca]
Fvb1	NON_SYNONYMOUS_CODING	gene34410	764505569	PREDICTED: uncharacterized protein LOC101303058 [Fragaria vesca subsp. vesca]
Fvb1	NON_SYNONYMOUS_CODING	gene34410	764505569	PREDICTED: uncharacterized protein LOC101303058 [Fragaria vesca subsp. vesca]
Fvb1	NON_SYNONYMOUS_CODING	gene34410	764505569	PREDICTED: uncharacterized protein LOC101303058 [Fragaria vesca subsp. vesca]
Fvb1	NON_SYNONYMOUS_CODING	gene34410	764505569	PREDICTED: uncharacterized protein LOC101303058 [Fragaria vesca subsp. vesca]
Fvb1	NON_SYNONYMOUS_CODING	gene34410	764505569	PREDICTED: uncharacterized protein LOC101303058 [Fragaria vesca subsp. vesca]
Fvb1	START_LOST	gene34410	764505569	PREDICTED: uncharacterized protein LOC101303058 [Fragaria vesca subsp. vesca]
Fvb1	NON_SYNONYMOUS_CODING	gene30971	764507911	PREDICTED: uncharacterized protein LOC105349702 [Fragaria vesca subsp. vesca]
Fvb1	NON_SYNONYMOUS_CODING	gene30964	470101842	PREDICTED: probable histone H2A variant 3 [Fragaria vesca subsp. vesca]
Fvb1	NON_SYNONYMOUS_CODING	gene30963	470101840	PREDICTED: 3-ketoacyl-CoA synthase 11-like [Fragaria vesca subsp. vesca]
Fvb1	NON_SYNONYMOUS_CODING	gene30963	470101840	PREDICTED: 3-ketoacyl-CoA synthase 11-like [Fragaria vesca subsp. vesca]
Fvb1	START_LOST	gene30961	470101846	PREDICTED: F-box protein At4g22390-like [Fragaria vesca subsp. vesca]
Fvb1	START_LOST	gene30961	470101846	PREDICTED: F-box protein At4g22390-like [Fragaria vesca subsp. vesca]
Fvb1	NON_SYNONYMOUS_CODING	gene30961	470101846	PREDICTED: F-box protein At4g22390-like [Fragaria vesca subsp. vesca]
Fvb1	NON_SYNONYMOUS_CODING	gene30961	470101846	PREDICTED: F-box protein At4g22390-like [Fragaria vesca subsp. vesca]
Fvb1	NON_SYNONYMOUS_CODING	gene30961	470101846	PREDICTED: F-box protein At4g22390-like [Fragaria vesca subsp. vesca]
Fvb1	NON_SYNONYMOUS_CODING	gene30961	470101846	PREDICTED: F-box protein At4g22390-like [Fragaria vesca subsp. vesca]
Fvb1	NON_SYNONYMOUS_CODING	gene30961	470101846	PREDICTED: F-box protein At4g22390-like [Fragaria vesca subsp. vesca]
Fvb1	NON_SYNONYMOUS_CODING	gene30961	470101846	PREDICTED: F-box protein At4g22390-like [Fragaria vesca subsp. vesca]
Fvb1	NON_SYNONYMOUS_CODING	gene30961	470101846	PREDICTED: F-box protein At4g22390-like [Fragaria vesca subsp. vesca]
Fvb1	STOP_GAINED	gene30961	470101846	PREDICTED: F-box protein At4g22390-like [Fragaria vesca subsp. vesca]
Fvb1	NON_SYNONYMOUS_CODING	gene30961	470101846	PREDICTED: F-box protein At4g22390-like [Fragaria vesca subsp. vesca]
Fvb1	NON_SYNONYMOUS_CODING	gene30961	470101846	PREDICTED: F-box protein At4g22390-like [Fragaria vesca subsp. vesca]
Fvb1	NON_SYNONYMOUS_CODING	gene30961	470101846	PREDICTED: F-box protein At4g22390-like [Fragaria vesca subsp. vesca]
Fvb1	NON_SYNONYMOUS_CODING	gene30961	470101846	PREDICTED: F-box protein At4g22390-like [Fragaria vesca subsp. vesca]
Fvb1	NON_SYNONYMOUS_CODING	gene30959	764521684	PREDICTED: pentatricopeptide repeat-containing protein At1g08070-like [Fragaria vesca subsp. vesca]
Fvb1	NON_SYNONYMOUS_CODING	gene30959	764521684	PREDICTED: pentatricopeptide repeat-containing protein At1g08070-like [Fragaria vesca subsp. vesca]
Fvb1	NON_SYNONYMOUS_CODING	gene30959	764521684	PREDICTED: pentatricopeptide repeat-containing protein At1g08070-like [Fragaria vesca subsp. vesca]
Fvb1	NON_SYNONYMOUS_CODING	gene30959	764521684	PREDICTED: pentatricopeptide repeat-containing protein At1g08070-like [Fragaria vesca subsp. vesca]
Fvb1	NON_SYNONYMOUS_CODING	gene30959	764521684	PREDICTED: pentatricopeptide repeat-containing protein At1g08070-like [Fragaria vesca subsp. vesca]
Fvb1	NON_SYNONYMOUS_CODING	gene30959	764521684	PREDICTED: pentatricopeptide repeat-containing protein At1g08070-like [Fragaria vesca subsp. vesca]
Fvb1	NON_SYNONYMOUS_CODING	gene30959	764521684	PREDICTED: pentatricopeptide repeat-containing protein At1g08070-like [Fragaria vesca subsp. vesca]
Fvb1	NON_SYNONYMOUS_CODING	gene30959	764521684	PREDICTED: pentatricopeptide repeat-containing protein At1g08070-like [Fragaria vesca subsp. vesca]
Fvb1	NON_SYNONYMOUS_CODING	gene30959	764521684	PREDICTED: pentatricopeptide repeat-containing protein At1g08070-like [Fragaria vesca subsp. vesca]
Fvb1	NON_SYNONYMOUS_CODING	gene30959	764521684	PREDICTED: pentatricopeptide repeat-containing protein At1g08070-like [Fragaria vesca subsp. vesca]
Fvb1	NON_SYNONYMOUS_CODING	gene30959	764521684	PREDICTED: pentatricopeptide repeat-containing protein At1g08070-like [Fragaria vesca subsp. vesca]
Fvb1	NON_SYNONYMOUS_CODING	gene30959	764521684	PREDICTED: pentatricopeptide repeat-containing protein At1g08070-like [Fragaria vesca subsp. vesca]
Fvb1	NON_SYNONYMOUS_CODING	gene30959	764521684	PREDICTED: pentatricopeptide repeat-containing protein At1g08070-like [Fragaria vesca subsp. vesca]
Fvb1	NON_SYNONYMOUS_CODING	gene30959	764521684	PREDICTED: pentatricopeptide repeat-containing protein At1g08070-like [Fragaria vesca subsp. vesca]
Fvb1	NON_SYNONYMOUS_CODING	gene30959	764521684	PREDICTED: pentatricopeptide repeat-containing protein At1g08070-like [Fragaria vesca subsp. vesca]
Fvb1	NON_SYNONYMOUS_CODING	gene30959	764521684	PREDICTED: pentatricopeptide repeat-containing protein At1g08070-like [Fragaria vesca subsp. vesca]
Fvb1	NON_SYNONYMOUS_CODING	gene30959	764521684	PREDICTED: pentatricopeptide repeat-containing protein At1g08070-like [Fragaria vesca subsp. vesca]
Fvb1	NON_SYNONYMOUS_CODING	gene30959	764521684	PREDICTED: pentatricopeptide repeat-containing protein At1g08070-like [Fragaria vesca subsp. vesca]
Fvb1	NON_SYNONYMOUS_CODING	gene30959	764521684	PREDICTED: pentatricopeptide repeat-containing protein At1g08070-like [Fragaria vesca subsp. vesca]
Fvb1	NON_SYNONYMOUS_CODING	gene30959	764521684	PREDICTED: pentatricopeptide repeat-containing protein At1g08070-like [Fragaria vesca subsp. vesca]
Fvb1	NON_SYNONYMOUS_CODING	gene30959	764521684	PREDICTED: pentatricopeptide repeat-containing protein At1g08070-like [Fragaria vesca subsp. vesca]
Fvb1	NON_SYNONYMOUS_CODING	gene30959	764521684	PREDICTED: pentatricopeptide repeat-containing protein At1g08070-like [Fragaria vesca subsp. vesca]
Fvb1	NON_SYNONYMOUS_CODING	gene30959	764521684	PREDICTED: pentatricopeptide repeat-containing protein At1g08070-like [Fragaria vesca subsp. vesca]
Fvb1	NON_SYNONYMOUS_CODING	gene30959	764521684	PREDICTED: pentatricopeptide repeat-containing protein At1g08070-like [Fragaria vesca subsp. vesca]
Fvb1	NON_SYNONYMOUS_CODING	gene30959	764521684	PREDICTED: pentatricopeptide repeat-containing protein At1g08070-like [Fragaria vesca subsp. vesca]
Fvb1	NON_SYNONYMOUS_CODING	gene30959	764521684	PREDICTED: pentatricopeptide repeat-containing protein At1g08070-like [Fragaria vesca subsp. vesca]
Fvb1	NON_SYNONYMOUS_CODING	gene30959	764521684	PREDICTED: pentatricopeptide repeat-containing protein At1g08070-like [Fragaria vesca subsp. vesca]
Fvb1	NON_SYNONYMOUS_CODING	gene30959	764521684	PREDICTED: pentatricopeptide repeat-containing protein At1g08070-like [Fragaria vesca subsp. vesca]
Fvb1	NON_SYNONYMOUS_CODING	gene30959	764521684	PREDICTED: pentatricopeptide repeat-containing protein At1g08070-like [Fragaria vesca subsp. vesca]
Fvb1	NON_SYNONYMOUS_CODING	gene30959	764521684	PREDICTED: pentatricopeptide repeat-containing protein At1g08070-like [Fragaria vesca subsp. vesca]
Fvb1	NON_SYNONYMOUS_CODING	gene30958	470101848	PREDICTED: DELLA protein GAI-like [Fragaria vesca subsp. vesca]
Fvb1	NON_SYNONYMOUS_CODING	gene30958	470101848	PREDICTED: DELLA protein GAI-like [Fragaria vesca subsp. vesca]
Fvb1	NON_SYNONYMOUS_CODING	gene30958	470101848	PREDICTED: DELLA protein GAI-like [Fragaria vesca subsp. vesca]
Fvb1	NON_SYNONYMOUS_CODING	gene30958	470101848	PREDICTED: DELLA protein GAI-like [Fragaria vesca subsp. vesca]
Fvb1	NON_SYNONYMOUS_CODING	gene30958	470101848	PREDICTED: DELLA protein GAI-like [Fragaria vesca subsp. vesca]
Fvb1	NON_SYNONYMOUS_CODING	gene30958	470101848	PREDICTED: DELLA protein GAI-like [Fragaria vesca subsp. vesca]
Fvb1	NON_SYNONYMOUS_CODING	gene30957	764507977	PREDICTED: F-box protein At2g17036-like isoform X1 [Fragaria vesca subsp. vesca]
Fvb1	NON_SYNONYMOUS_CODING	gene30957	764507977	PREDICTED: F-box protein At2g17036-like isoform X1 [Fragaria vesca subsp. vesca]
Fvb1	NON_SYNONYMOUS_CODING	gene30957	764507977	PREDICTED: F-box protein At2g17036-like isoform X1 [Fragaria vesca subsp. vesca]
Fvb1	NON_SYNONYMOUS_CODING	gene30954	470101850	PREDICTED: glycine-rich RNA-binding protein RZ1B [Fragaria vesca subsp. vesca]
Fvb1	SPLICE_SITE_ACCEPTOR	gene30954	470101850	PREDICTED: glycine-rich RNA-binding protein RZ1B [Fragaria vesca subsp. vesca]
Fvb1	NON_SYNONYMOUS_CODING	gene30954	470101850	PREDICTED: glycine-rich RNA-binding protein RZ1B [Fragaria vesca subsp. vesca]
Fvb1	NON_SYNONYMOUS_CODING	gene30954	470101850	PREDICTED: glycine-rich RNA-binding protein RZ1B [Fragaria vesca subsp. vesca]
Fvb1	NON_SYNONYMOUS_CODING	gene30954	470101850	PREDICTED: glycine-rich RNA-binding protein RZ1B [Fragaria vesca subsp. vesca]
Fvb1	NON_SYNONYMOUS_CODING	gene30954	470101850	PREDICTED: glycine-rich RNA-binding protein RZ1B [Fragaria vesca subsp. vesca]
Fvb1	NON_SYNONYMOUS_CODING	gene30954	470101850	PREDICTED: glycine-rich RNA-binding protein RZ1B [Fragaria vesca subsp. vesca]
Fvb1	NON_SYNONYMOUS_CODING	gene30954	470101850	PREDICTED: glycine-rich RNA-binding protein RZ1B [Fragaria vesca subsp. vesca]
Fvb1	NON_SYNONYMOUS_CODING	gene30954	470101850	PREDICTED: glycine-rich RNA-binding protein RZ1B [Fragaria vesca subsp. vesca]
Fvb1	NON_SYNONYMOUS_CODING	gene30954	470101850	PREDICTED: glycine-rich RNA-binding protein RZ1B [Fragaria vesca subsp. vesca]
Fvb1	NON_SYNONYMOUS_CODING	gene30954	470101850	PREDICTED: glycine-rich RNA-binding protein RZ1B [Fragaria vesca subsp. vesca]
Fvb1	NON_SYNONYMOUS_CODING	gene30954	470101850	PREDICTED: glycine-rich RNA-binding protein RZ1B [Fragaria vesca subsp. vesca]
Fvb1	NON_SYNONYMOUS_CODING	gene30954	470101850	PREDICTED: glycine-rich RNA-binding protein RZ1B [Fragaria vesca subsp. vesca]
Fvb1	NON_SYNONYMOUS_CODING	gene30954	470101850	PREDICTED: glycine-rich RNA-binding protein RZ1B [Fragaria vesca subsp. vesca]
Fvb1	NON_SYNONYMOUS_CODING	gene30954	470101850	PREDICTED: glycine-rich RNA-binding protein RZ1B [Fragaria vesca subsp. vesca]
Fvb1	NON_SYNONYMOUS_CODING	gene30954	470101850	PREDICTED: glycine-rich RNA-binding protein RZ1B [Fragaria vesca subsp. vesca]
Fvb1	NON_SYNONYMOUS_CODING	gene30952	764507993	PREDICTED: pentatricopeptide repeat-containing protein At5g55740, chloroplastic [Fragaria vesca subsp. vesca]
Fvb1	NON_SYNONYMOUS_CODING	gene30952	764507993	PREDICTED: pentatricopeptide repeat-containing protein At5g55740, chloroplastic [Fragaria vesca subsp. vesca]
Fvb1	NON_SYNONYMOUS_CODING	gene30952	764507993	PREDICTED: pentatricopeptide repeat-containing protein At5g55740, chloroplastic [Fragaria vesca subsp. vesca]
Fvb1	NON_SYNONYMOUS_CODING	gene30952	764507993	PREDICTED: pentatricopeptide repeat-containing protein At5g55740, chloroplastic [Fragaria vesca subsp. vesca]
Fvb1	NON_SYNONYMOUS_CODING	gene30952	764507993	PREDICTED: pentatricopeptide repeat-containing protein At5g55740, chloroplastic [Fragaria vesca subsp. vesca]
Fvb1	NON_SYNONYMOUS_CODING	gene30952	764507993	PREDICTED: pentatricopeptide repeat-containing protein At5g55740, chloroplastic [Fragaria vesca subsp. vesca]
Fvb1	NON_SYNONYMOUS_CODING	gene30952	764507993	PREDICTED: pentatricopeptide repeat-containing protein At5g55740, chloroplastic [Fragaria vesca subsp. vesca]
Fvb1	NON_SYNONYMOUS_CODING	gene30952	764507993	PREDICTED: pentatricopeptide repeat-containing protein At5g55740, chloroplastic [Fragaria vesca subsp. vesca]
Fvb1	NON_SYNONYMOUS_CODING	gene30952	764507993	PREDICTED: pentatricopeptide repeat-containing protein At5g55740, chloroplastic [Fragaria vesca subsp. vesca]
Fvb1	NON_SYNONYMOUS_CODING	gene30952	764507993	PREDICTED: pentatricopeptide repeat-containing protein At5g55740, chloroplastic [Fragaria vesca subsp. vesca]
Fvb1	NON_SYNONYMOUS_CODING	gene30952	764507993	PREDICTED: pentatricopeptide repeat-containing protein At5g55740, chloroplastic [Fragaria vesca subsp. vesca]
Fvb1	NON_SYNONYMOUS_CODING	gene30952	764507993	PREDICTED: pentatricopeptide repeat-containing protein At5g55740, chloroplastic [Fragaria vesca subsp. vesca]
Fvb1	NON_SYNONYMOUS_CODING	gene30952	764507993	PREDICTED: pentatricopeptide repeat-containing protein At5g55740, chloroplastic [Fragaria vesca subsp. vesca]
Fvb1	NON_SYNONYMOUS_CODING	gene30952	764507993	PREDICTED: pentatricopeptide repeat-containing protein At5g55740, chloroplastic [Fragaria vesca subsp. vesca]
Fvb1	NON_SYNONYMOUS_CODING	gene30952	764507993	PREDICTED: pentatricopeptide repeat-containing protein At5g55740, chloroplastic [Fragaria vesca subsp. vesca]
Fvb1	NON_SYNONYMOUS_CODING	gene30952	764507993	PREDICTED: pentatricopeptide repeat-containing protein At5g55740, chloroplastic [Fragaria vesca subsp. vesca]
Fvb1	NON_SYNONYMOUS_CODING	gene30952	764507993	PREDICTED: pentatricopeptide repeat-containing protein At5g55740, chloroplastic [Fragaria vesca subsp. vesca]
Fvb1	NON_SYNONYMOUS_CODING	gene30952	764507993	PREDICTED: pentatricopeptide repeat-containing protein At5g55740, chloroplastic [Fragaria vesca subsp. vesca]
Fvb1	NON_SYNONYMOUS_CODING	gene30952	764507993	PREDICTED: pentatricopeptide repeat-containing protein At5g55740, chloroplastic [Fragaria vesca subsp. vesca]
Fvb1	NON_SYNONYMOUS_CODING	gene30952	764507993	PREDICTED: pentatricopeptide repeat-containing protein At5g55740, chloroplastic [Fragaria vesca subsp. vesca]
Fvb1	NON_SYNONYMOUS_CODING	gene30952	764507993	PREDICTED: pentatricopeptide repeat-containing protein At5g55740, chloroplastic [Fragaria vesca subsp. vesca]
Fvb1	NON_SYNONYMOUS_CODING	gene30942	470101866	PREDICTED: serine/threonine protein phosphatase 2A 57 kDa regulatory subunit B&apos; iota isoform-like [Fragaria vesca subsp. vesca]
Fvb1	NON_SYNONYMOUS_CODING	gene30942	470101866	PREDICTED: serine/threonine protein phosphatase 2A 57 kDa regulatory subunit B&apos; iota isoform-like [Fragaria vesca subsp. vesca]
Fvb1	NON_SYNONYMOUS_CODING	gene30939	764521689	PREDICTED: F-box/LRR-repeat protein At3g58900-like, partial [Fragaria vesca subsp. vesca]
Fvb1	NON_SYNONYMOUS_CODING	gene30939	764521689	PREDICTED: F-box/LRR-repeat protein At3g58900-like, partial [Fragaria vesca subsp. vesca]
Fvb1	NON_SYNONYMOUS_CODING	gene30939	764521689	PREDICTED: F-box/LRR-repeat protein At3g58900-like, partial [Fragaria vesca subsp. vesca]
Fvb1	SPLICE_SITE_REGION	gene30939	764521689	PREDICTED: F-box/LRR-repeat protein At3g58900-like, partial [Fragaria vesca subsp. vesca]
Fvb1	NON_SYNONYMOUS_CODING	gene30939	764521689	PREDICTED: F-box/LRR-repeat protein At3g58900-like, partial [Fragaria vesca subsp. vesca]
Fvb1	NON_SYNONYMOUS_CODING	gene30939	764521689	PREDICTED: F-box/LRR-repeat protein At3g58900-like, partial [Fragaria vesca subsp. vesca]
Fvb1	NON_SYNONYMOUS_CODING	gene30939	764521689	PREDICTED: F-box/LRR-repeat protein At3g58900-like, partial [Fragaria vesca subsp. vesca]
Fvb1	NON_SYNONYMOUS_CODING	gene30939	764521689	PREDICTED: F-box/LRR-repeat protein At3g58900-like, partial [Fragaria vesca subsp. vesca]
Fvb1	NON_SYNONYMOUS_CODING	gene30939	764521689	PREDICTED: F-box/LRR-repeat protein At3g58900-like, partial [Fragaria vesca subsp. vesca]
Fvb1	NON_SYNONYMOUS_CODING	gene30939	764521689	PREDICTED: F-box/LRR-repeat protein At3g58900-like, partial [Fragaria vesca subsp. vesca]
Fvb1	NON_SYNONYMOUS_CODING	gene30939	764521689	PREDICTED: F-box/LRR-repeat protein At3g58900-like, partial [Fragaria vesca subsp. vesca]
Fvb1	NON_SYNONYMOUS_CODING	gene30939	764521689	PREDICTED: F-box/LRR-repeat protein At3g58900-like, partial [Fragaria vesca subsp. vesca]
Fvb1	NON_SYNONYMOUS_CODING	gene30939	764521689	PREDICTED: F-box/LRR-repeat protein At3g58900-like, partial [Fragaria vesca subsp. vesca]
Fvb1	NON_SYNONYMOUS_CODING	gene30939	764521689	PREDICTED: F-box/LRR-repeat protein At3g58900-like, partial [Fragaria vesca subsp. vesca]
Fvb1	NON_SYNONYMOUS_CODING	gene30939	764521689	PREDICTED: F-box/LRR-repeat protein At3g58900-like, partial [Fragaria vesca subsp. vesca]
Fvb1	NON_SYNONYMOUS_CODING	gene30939	764521689	PREDICTED: F-box/LRR-repeat protein At3g58900-like, partial [Fragaria vesca subsp. vesca]
Fvb1	NON_SYNONYMOUS_CODING	gene30939	764521689	PREDICTED: F-box/LRR-repeat protein At3g58900-like, partial [Fragaria vesca subsp. vesca]
Fvb1	NON_SYNONYMOUS_CODING	gene30938	764521692	PREDICTED: F-box/LRR-repeat protein At3g58900-like [Fragaria vesca subsp. vesca]
Fvb1	NON_SYNONYMOUS_CODING	gene30938	764521692	PREDICTED: F-box/LRR-repeat protein At3g58900-like [Fragaria vesca subsp. vesca]
Fvb1	NON_SYNONYMOUS_CODING	gene30938	764521692	PREDICTED: F-box/LRR-repeat protein At3g58900-like [Fragaria vesca subsp. vesca]
Fvb1	NON_SYNONYMOUS_CODING	gene30938	764521692	PREDICTED: F-box/LRR-repeat protein At3g58900-like [Fragaria vesca subsp. vesca]
Fvb1	NON_SYNONYMOUS_CODING	gene30938	764521692	PREDICTED: F-box/LRR-repeat protein At3g58900-like [Fragaria vesca subsp. vesca]
Fvb1	NON_SYNONYMOUS_CODING	gene30938	764521692	PREDICTED: F-box/LRR-repeat protein At3g58900-like [Fragaria vesca subsp. vesca]
Fvb1	NON_SYNONYMOUS_CODING	gene30938	764521692	PREDICTED: F-box/LRR-repeat protein At3g58900-like [Fragaria vesca subsp. vesca]
Fvb1	NON_SYNONYMOUS_CODING	gene30938	764521692	PREDICTED: F-box/LRR-repeat protein At3g58900-like [Fragaria vesca subsp. vesca]
Fvb1	NON_SYNONYMOUS_CODING	gene30938	764521692	PREDICTED: F-box/LRR-repeat protein At3g58900-like [Fragaria vesca subsp. vesca]
Fvb1	NON_SYNONYMOUS_CODING	gene30938	764521692	PREDICTED: F-box/LRR-repeat protein At3g58900-like [Fragaria vesca subsp. vesca]
Fvb1	NON_SYNONYMOUS_CODING	gene30938	764521692	PREDICTED: F-box/LRR-repeat protein At3g58900-like [Fragaria vesca subsp. vesca]
Fvb1	NON_SYNONYMOUS_CODING	gene30938	764521692	PREDICTED: F-box/LRR-repeat protein At3g58900-like [Fragaria vesca subsp. vesca]
Fvb1	NON_SYNONYMOUS_CODING	gene30938	764521692	PREDICTED: F-box/LRR-repeat protein At3g58900-like [Fragaria vesca subsp. vesca]
Fvb1	NON_SYNONYMOUS_CODING	gene30938	764521692	PREDICTED: F-box/LRR-repeat protein At3g58900-like [Fragaria vesca subsp. vesca]
Fvb1	NON_SYNONYMOUS_CODING	gene30938	764521692	PREDICTED: F-box/LRR-repeat protein At3g58900-like [Fragaria vesca subsp. vesca]
Fvb1	NON_SYNONYMOUS_CODING	gene30938	764521692	PREDICTED: F-box/LRR-repeat protein At3g58900-like [Fragaria vesca subsp. vesca]
Fvb1	NON_SYNONYMOUS_CODING	gene30938	764521692	PREDICTED: F-box/LRR-repeat protein At3g58900-like [Fragaria vesca subsp. vesca]
Fvb1	NON_SYNONYMOUS_CODING	gene30938	764521692	PREDICTED: F-box/LRR-repeat protein At3g58900-like [Fragaria vesca subsp. vesca]
Fvb1	NON_SYNONYMOUS_CODING	gene30938	764521692	PREDICTED: F-box/LRR-repeat protein At3g58900-like [Fragaria vesca subsp. vesca]
Fvb1	NON_SYNONYMOUS_CODING	gene30938	764521692	PREDICTED: F-box/LRR-repeat protein At3g58900-like [Fragaria vesca subsp. vesca]
Fvb1	NON_SYNONYMOUS_CODING	gene30938	764521692	PREDICTED: F-box/LRR-repeat protein At3g58900-like [Fragaria vesca subsp. vesca]
Fvb1	NON_SYNONYMOUS_CODING	gene30938	764521692	PREDICTED: F-box/LRR-repeat protein At3g58900-like [Fragaria vesca subsp. vesca]
Fvb1	NON_SYNONYMOUS_CODING	gene30938	764521692	PREDICTED: F-box/LRR-repeat protein At3g58900-like [Fragaria vesca subsp. vesca]
Fvb1	NON_SYNONYMOUS_CODING	gene30936	764508066	PREDICTED: putative F-box/FBD/LRR-repeat protein At3g59240 [Fragaria vesca subsp. vesca]
Fvb1	NON_SYNONYMOUS_CODING	gene30936	764508066	PREDICTED: putative F-box/FBD/LRR-repeat protein At3g59240 [Fragaria vesca subsp. vesca]
Fvb1	SPLICE_SITE_ACCEPTOR	gene30936	764508066	PREDICTED: putative F-box/FBD/LRR-repeat protein At3g59240 [Fragaria vesca subsp. vesca]
Fvb1	NON_SYNONYMOUS_CODING	gene30936	764508066	PREDICTED: putative F-box/FBD/LRR-repeat protein At3g59240 [Fragaria vesca subsp. vesca]
Fvb1	NON_SYNONYMOUS_CODING	gene30936	764508066	PREDICTED: putative F-box/FBD/LRR-repeat protein At3g59240 [Fragaria vesca subsp. vesca]
Fvb1	NON_SYNONYMOUS_CODING	gene30936	764508066	PREDICTED: putative F-box/FBD/LRR-repeat protein At3g59240 [Fragaria vesca subsp. vesca]
Fvb1	NON_SYNONYMOUS_CODING	gene30936	764508066	PREDICTED: putative F-box/FBD/LRR-repeat protein At3g59240 [Fragaria vesca subsp. vesca]
Fvb1	NON_SYNONYMOUS_CODING	gene30936	764508066	PREDICTED: putative F-box/FBD/LRR-repeat protein At3g59240 [Fragaria vesca subsp. vesca]
Fvb1	NON_SYNONYMOUS_CODING	gene30936	764508066	PREDICTED: putative F-box/FBD/LRR-repeat protein At3g59240 [Fragaria vesca subsp. vesca]
Fvb1	NON_SYNONYMOUS_CODING	gene30936	764508066	PREDICTED: putative F-box/FBD/LRR-repeat protein At3g59240 [Fragaria vesca subsp. vesca]
Fvb1	NON_SYNONYMOUS_CODING	gene30936	764508066	PREDICTED: putative F-box/FBD/LRR-repeat protein At3g59240 [Fragaria vesca subsp. vesca]
Fvb1	NON_SYNONYMOUS_CODING	gene30936	764508066	PREDICTED: putative F-box/FBD/LRR-repeat protein At3g59240 [Fragaria vesca subsp. vesca]
Fvb1	NON_SYNONYMOUS_CODING	gene30936	764508066	PREDICTED: putative F-box/FBD/LRR-repeat protein At3g59240 [Fragaria vesca subsp. vesca]
Fvb1	NON_SYNONYMOUS_CODING	gene30936	764508066	PREDICTED: putative F-box/FBD/LRR-repeat protein At3g59240 [Fragaria vesca subsp. vesca]
Fvb1	NON_SYNONYMOUS_CODING	gene30936	764508066	PREDICTED: putative F-box/FBD/LRR-repeat protein At3g59240 [Fragaria vesca subsp. vesca]
Fvb1	NON_SYNONYMOUS_CODING	gene30936	764508066	PREDICTED: putative F-box/FBD/LRR-repeat protein At3g59240 [Fragaria vesca subsp. vesca]
Fvb1	NON_SYNONYMOUS_CODING	gene30936	764508066	PREDICTED: putative F-box/FBD/LRR-repeat protein At3g59240 [Fragaria vesca subsp. vesca]
Fvb1	NON_SYNONYMOUS_CODING	gene30936	764508066	PREDICTED: putative F-box/FBD/LRR-repeat protein At3g59240 [Fragaria vesca subsp. vesca]
Fvb1	NON_SYNONYMOUS_CODING	gene30936	764508066	PREDICTED: putative F-box/FBD/LRR-repeat protein At3g59240 [Fragaria vesca subsp. vesca]
Fvb1	NON_SYNONYMOUS_CODING	gene30936	764508066	PREDICTED: putative F-box/FBD/LRR-repeat protein At3g59240 [Fragaria vesca subsp. vesca]
Fvb1	NON_SYNONYMOUS_CODING	gene30936	764508066	PREDICTED: putative F-box/FBD/LRR-repeat protein At3g59240 [Fragaria vesca subsp. vesca]
Fvb1	NON_SYNONYMOUS_CODING	gene30936	764508066	PREDICTED: putative F-box/FBD/LRR-repeat protein At3g59240 [Fragaria vesca subsp. vesca]
Fvb1	NON_SYNONYMOUS_CODING	gene30936	764508066	PREDICTED: putative F-box/FBD/LRR-repeat protein At3g59240 [Fragaria vesca subsp. vesca]
Fvb1	NON_SYNONYMOUS_CODING	gene30936	764508066	PREDICTED: putative F-box/FBD/LRR-repeat protein At3g59240 [Fragaria vesca subsp. vesca]
Fvb1	NON_SYNONYMOUS_CODING	gene30936	764508066	PREDICTED: putative F-box/FBD/LRR-repeat protein At3g59240 [Fragaria vesca subsp. vesca]
Fvb1	NON_SYNONYMOUS_CODING	gene30936	764508066	PREDICTED: putative F-box/FBD/LRR-repeat protein At3g59240 [Fragaria vesca subsp. vesca]
Fvb1	NON_SYNONYMOUS_CODING	gene30936	764508066	PREDICTED: putative F-box/FBD/LRR-repeat protein At3g59240 [Fragaria vesca subsp. vesca]
Fvb1	NON_SYNONYMOUS_CODING	gene30936	764508066	PREDICTED: putative F-box/FBD/LRR-repeat protein At3g59240 [Fragaria vesca subsp. vesca]
Fvb1	NON_SYNONYMOUS_CODING	gene30936	764508066	PREDICTED: putative F-box/FBD/LRR-repeat protein At3g59240 [Fragaria vesca subsp. vesca]
Fvb1	NON_SYNONYMOUS_CODING	gene30936	764508066	PREDICTED: putative F-box/FBD/LRR-repeat protein At3g59240 [Fragaria vesca subsp. vesca]
Fvb1	NON_SYNONYMOUS_CODING	gene30936	764508066	PREDICTED: putative F-box/FBD/LRR-repeat protein At3g59240 [Fragaria vesca subsp. vesca]
Fvb1	NON_SYNONYMOUS_CODING	gene30934	764508076	PREDICTED: F-box/FBD/LRR-repeat protein At5g22700-like isoform X2 [Fragaria vesca subsp. vesca]
Fvb1	NON_SYNONYMOUS_CODING	gene30934	764508076	PREDICTED: F-box/FBD/LRR-repeat protein At5g22700-like isoform X2 [Fragaria vesca subsp. vesca]
Fvb1	NON_SYNONYMOUS_CODING	gene30934	764508076	PREDICTED: F-box/FBD/LRR-repeat protein At5g22700-like isoform X2 [Fragaria vesca subsp. vesca]
Fvb1	NON_SYNONYMOUS_CODING	gene30934	764508076	PREDICTED: F-box/FBD/LRR-repeat protein At5g22700-like isoform X2 [Fragaria vesca subsp. vesca]
Fvb1	NON_SYNONYMOUS_CODING	gene30934	764508076	PREDICTED: F-box/FBD/LRR-repeat protein At5g22700-like isoform X2 [Fragaria vesca subsp. vesca]
Fvb1	NON_SYNONYMOUS_CODING	gene30934	764508076	PREDICTED: F-box/FBD/LRR-repeat protein At5g22700-like isoform X2 [Fragaria vesca subsp. vesca]
Fvb1	NON_SYNONYMOUS_CODING	gene30934	764508076	PREDICTED: F-box/FBD/LRR-repeat protein At5g22700-like isoform X2 [Fragaria vesca subsp. vesca]
Fvb1	NON_SYNONYMOUS_CODING	gene30934	764508076	PREDICTED: F-box/FBD/LRR-repeat protein At5g22700-like isoform X2 [Fragaria vesca subsp. vesca]
Fvb1	NON_SYNONYMOUS_CODING	gene30934	764508076	PREDICTED: F-box/FBD/LRR-repeat protein At5g22700-like isoform X2 [Fragaria vesca subsp. vesca]
Fvb1	NON_SYNONYMOUS_CODING	gene30934	764508076	PREDICTED: F-box/FBD/LRR-repeat protein At5g22700-like isoform X2 [Fragaria vesca subsp. vesca]
Fvb1	NON_SYNONYMOUS_CODING	gene30934	764508076	PREDICTED: F-box/FBD/LRR-repeat protein At5g22700-like isoform X2 [Fragaria vesca subsp. vesca]
Fvb1	NON_SYNONYMOUS_CODING	gene30934	764508076	PREDICTED: F-box/FBD/LRR-repeat protein At5g22700-like isoform X2 [Fragaria vesca subsp. vesca]
Fvb1	NON_SYNONYMOUS_CODING	gene30934	764508076	PREDICTED: F-box/FBD/LRR-repeat protein At5g22700-like isoform X2 [Fragaria vesca subsp. vesca]
Fvb1	NON_SYNONYMOUS_CODING	gene30934	764508076	PREDICTED: F-box/FBD/LRR-repeat protein At5g22700-like isoform X2 [Fragaria vesca subsp. vesca]
Fvb1	NON_SYNONYMOUS_CODING	gene30934	764508076	PREDICTED: F-box/FBD/LRR-repeat protein At5g22700-like isoform X2 [Fragaria vesca subsp. vesca]
Fvb1	NON_SYNONYMOUS_CODING	gene30925	764521703	PREDICTED: uncharacterized protein LOC105353226 [Fragaria vesca subsp. vesca]
Fvb1	NON_SYNONYMOUS_CODING	gene30925	764521703	PREDICTED: uncharacterized protein LOC105353226 [Fragaria vesca subsp. vesca]
Fvb1	NON_SYNONYMOUS_CODING	gene30925	764521703	PREDICTED: uncharacterized protein LOC105353226 [Fragaria vesca subsp. vesca]
Fvb1	NON_SYNONYMOUS_CODING	gene30925	764521703	PREDICTED: uncharacterized protein LOC105353226 [Fragaria vesca subsp. vesca]
Fvb1	NON_SYNONYMOUS_CODING	gene30925	764521703	PREDICTED: uncharacterized protein LOC105353226 [Fragaria vesca subsp. vesca]
Fvb1	NON_SYNONYMOUS_CODING	gene30925	764521703	PREDICTED: uncharacterized protein LOC105353226 [Fragaria vesca subsp. vesca]
Fvb1	STOP_GAINED	gene30922	470104907	PREDICTED: F-box protein At2g02240-like [Fragaria vesca subsp. vesca]
Fvb1	NON_SYNONYMOUS_CODING	gene30922	470104907	PREDICTED: F-box protein At2g02240-like [Fragaria vesca subsp. vesca]
Fvb1	NON_SYNONYMOUS_CODING	gene30922	470104907	PREDICTED: F-box protein At2g02240-like [Fragaria vesca subsp. vesca]
Fvb1	NON_SYNONYMOUS_CODING	gene30922	470104907	PREDICTED: F-box protein At2g02240-like [Fragaria vesca subsp. vesca]
Fvb1	NON_SYNONYMOUS_CODING	gene30922	470104907	PREDICTED: F-box protein At2g02240-like [Fragaria vesca subsp. vesca]
Fvb1	NON_SYNONYMOUS_CODING	gene30922	470104907	PREDICTED: F-box protein At2g02240-like [Fragaria vesca subsp. vesca]
Fvb1	NON_SYNONYMOUS_CODING	gene30918	764521703	PREDICTED: uncharacterized protein LOC105353226 [Fragaria vesca subsp. vesca]
Fvb1	NON_SYNONYMOUS_CODING	gene30918	764521703	PREDICTED: uncharacterized protein LOC105353226 [Fragaria vesca subsp. vesca]
Fvb1	NON_SYNONYMOUS_CODING	gene30918	764521703	PREDICTED: uncharacterized protein LOC105353226 [Fragaria vesca subsp. vesca]
Fvb1	NON_SYNONYMOUS_CODING	gene30918	764521703	PREDICTED: uncharacterized protein LOC105353226 [Fragaria vesca subsp. vesca]
Fvb1	NON_SYNONYMOUS_CODING	gene30915	470104596	PREDICTED: F-box protein At4g35733-like [Fragaria vesca subsp. vesca]
Fvb1	NON_SYNONYMOUS_CODING	gene30915	470104596	PREDICTED: F-box protein At4g35733-like [Fragaria vesca subsp. vesca]
Fvb1	NON_SYNONYMOUS_CODING	gene30915	470104596	PREDICTED: F-box protein At4g35733-like [Fragaria vesca subsp. vesca]
Fvb1	NON_SYNONYMOUS_CODING	gene30915	470104596	PREDICTED: F-box protein At4g35733-like [Fragaria vesca subsp. vesca]
Fvb1	NON_SYNONYMOUS_CODING	gene30915	470104596	PREDICTED: F-box protein At4g35733-like [Fragaria vesca subsp. vesca]
Fvb1	NON_SYNONYMOUS_CODING	gene30915	470104596	PREDICTED: F-box protein At4g35733-like [Fragaria vesca subsp. vesca]
Fvb1	NON_SYNONYMOUS_CODING	gene30915	470104596	PREDICTED: F-box protein At4g35733-like [Fragaria vesca subsp. vesca]
Fvb1	NON_SYNONYMOUS_CODING	gene30915	470104596	PREDICTED: F-box protein At4g35733-like [Fragaria vesca subsp. vesca]
Fvb1	NON_SYNONYMOUS_CODING	gene30915	470104596	PREDICTED: F-box protein At4g35733-like [Fragaria vesca subsp. vesca]
Fvb1	STOP_GAINED	gene30915	470104596	PREDICTED: F-box protein At4g35733-like [Fragaria vesca subsp. vesca]
Fvb1	NON_SYNONYMOUS_CODING	gene30915	470104596	PREDICTED: F-box protein At4g35733-like [Fragaria vesca subsp. vesca]
Fvb1	NON_SYNONYMOUS_CODING	gene30915	470104596	PREDICTED: F-box protein At4g35733-like [Fragaria vesca subsp. vesca]
Fvb1	NON_SYNONYMOUS_CODING	gene30915	470104596	PREDICTED: F-box protein At4g35733-like [Fragaria vesca subsp. vesca]
Fvb1	NON_SYNONYMOUS_CODING	gene30915	470104596	PREDICTED: F-box protein At4g35733-like [Fragaria vesca subsp. vesca]
Fvb1	NON_SYNONYMOUS_CODING	gene30915	470104596	PREDICTED: F-box protein At4g35733-like [Fragaria vesca subsp. vesca]
Fvb1	NON_SYNONYMOUS_CODING	gene30915	470104596	PREDICTED: F-box protein At4g35733-like [Fragaria vesca subsp. vesca]
Fvb1	NON_SYNONYMOUS_CODING	gene30913	470101846	PREDICTED: F-box protein At4g22390-like [Fragaria vesca subsp. vesca]
Fvb1	NON_SYNONYMOUS_CODING	gene30912	764521703	PREDICTED: uncharacterized protein LOC105353226 [Fragaria vesca subsp. vesca]
Fvb1	NON_SYNONYMOUS_CODING	gene30912	764521703	PREDICTED: uncharacterized protein LOC105353226 [Fragaria vesca subsp. vesca]
Fvb1	NON_SYNONYMOUS_CODING	gene30912	764521703	PREDICTED: uncharacterized protein LOC105353226 [Fragaria vesca subsp. vesca]
Fvb1	NON_SYNONYMOUS_CODING	gene30912	764521703	PREDICTED: uncharacterized protein LOC105353226 [Fragaria vesca subsp. vesca]
Fvb1	NON_SYNONYMOUS_CODING	gene30912	764521703	PREDICTED: uncharacterized protein LOC105353226 [Fragaria vesca subsp. vesca]
Fvb1	NON_SYNONYMOUS_CODING	gene30912	764521703	PREDICTED: uncharacterized protein LOC105353226 [Fragaria vesca subsp. vesca]
Fvb1	NON_SYNONYMOUS_CODING	gene30912	764521703	PREDICTED: uncharacterized protein LOC105353226 [Fragaria vesca subsp. vesca]
Fvb1	NON_SYNONYMOUS_CODING	gene30909	470101890	PREDICTED: uncharacterized protein LOC101296029 [Fragaria vesca subsp. vesca]
Fvb1	NON_SYNONYMOUS_CODING	gene30909	470101890	PREDICTED: uncharacterized protein LOC101296029 [Fragaria vesca subsp. vesca]
Fvb1	NON_SYNONYMOUS_CODING	gene30909	470101890	PREDICTED: uncharacterized protein LOC101296029 [Fragaria vesca subsp. vesca]
Fvb1	NON_SYNONYMOUS_CODING	gene30909	470101890	PREDICTED: uncharacterized protein LOC101296029 [Fragaria vesca subsp. vesca]
Fvb1	NON_SYNONYMOUS_CODING	gene30909	470101890	PREDICTED: uncharacterized protein LOC101296029 [Fragaria vesca subsp. vesca]
Fvb1	SPLICE_SITE_REGION	gene30909	470101890	PREDICTED: uncharacterized protein LOC101296029 [Fragaria vesca subsp. vesca]
Fvb1	NON_SYNONYMOUS_CODING	gene30909	470101890	PREDICTED: uncharacterized protein LOC101296029 [Fragaria vesca subsp. vesca]
Fvb1	NON_SYNONYMOUS_CODING	gene30909	470101890	PREDICTED: uncharacterized protein LOC101296029 [Fragaria vesca subsp. vesca]
Fvb1	NON_SYNONYMOUS_CODING	gene30909	470101890	PREDICTED: uncharacterized protein LOC101296029 [Fragaria vesca subsp. vesca]
Fvb1	NON_SYNONYMOUS_CODING	gene30907	470104913	PREDICTED: F-box/kelch-repeat protein At3g06240-like [Fragaria vesca subsp. vesca]
Fvb1	NON_SYNONYMOUS_CODING	gene30907	470104913	PREDICTED: F-box/kelch-repeat protein At3g06240-like [Fragaria vesca subsp. vesca]
Fvb1	NON_SYNONYMOUS_CODING	gene30907	470104913	PREDICTED: F-box/kelch-repeat protein At3g06240-like [Fragaria vesca subsp. vesca]
Fvb1	NON_SYNONYMOUS_CODING	gene30907	470104913	PREDICTED: F-box/kelch-repeat protein At3g06240-like [Fragaria vesca subsp. vesca]
Fvb1	NON_SYNONYMOUS_CODING	gene30907	470104913	PREDICTED: F-box/kelch-repeat protein At3g06240-like [Fragaria vesca subsp. vesca]
Fvb1	NON_SYNONYMOUS_CODING	gene30907	470104913	PREDICTED: F-box/kelch-repeat protein At3g06240-like [Fragaria vesca subsp. vesca]
Fvb1	NON_SYNONYMOUS_CODING	gene30907	470104913	PREDICTED: F-box/kelch-repeat protein At3g06240-like [Fragaria vesca subsp. vesca]
Fvb1	NON_SYNONYMOUS_CODING	gene30905	764508187	PREDICTED: F-box/kelch-repeat protein At3g06240-like [Fragaria vesca subsp. vesca]
Fvb1	NON_SYNONYMOUS_CODING	gene30905	764508187	PREDICTED: F-box/kelch-repeat protein At3g06240-like [Fragaria vesca subsp. vesca]
Fvb1	NON_SYNONYMOUS_CODING	gene30905	764508187	PREDICTED: F-box/kelch-repeat protein At3g06240-like [Fragaria vesca subsp. vesca]
Fvb1	NON_SYNONYMOUS_CODING	gene30905	764508187	PREDICTED: F-box/kelch-repeat protein At3g06240-like [Fragaria vesca subsp. vesca]
Fvb1	NON_SYNONYMOUS_CODING	gene30905	764508187	PREDICTED: F-box/kelch-repeat protein At3g06240-like [Fragaria vesca subsp. vesca]
Fvb1	NON_SYNONYMOUS_CODING	gene30903	764508194	PREDICTED: pentatricopeptide repeat-containing protein At5g21222-like isoform X2 [Fragaria vesca subsp. vesca]
Fvb1	NON_SYNONYMOUS_CODING	gene30903	764508194	PREDICTED: pentatricopeptide repeat-containing protein At5g21222-like isoform X2 [Fragaria vesca subsp. vesca]
Fvb1	NON_SYNONYMOUS_CODING	gene30903	764508194	PREDICTED: pentatricopeptide repeat-containing protein At5g21222-like isoform X2 [Fragaria vesca subsp. vesca]
Fvb1	NON_SYNONYMOUS_CODING	gene30903	764508194	PREDICTED: pentatricopeptide repeat-containing protein At5g21222-like isoform X2 [Fragaria vesca subsp. vesca]
Fvb1	NON_SYNONYMOUS_CODING	gene30903	764508194	PREDICTED: pentatricopeptide repeat-containing protein At5g21222-like isoform X2 [Fragaria vesca subsp. vesca]
Fvb1	NON_SYNONYMOUS_CODING	gene30902	764521703	PREDICTED: uncharacterized protein LOC105353226 [Fragaria vesca subsp. vesca]
Fvb1	NON_SYNONYMOUS_CODING	gene30902	764521703	PREDICTED: uncharacterized protein LOC105353226 [Fragaria vesca subsp. vesca]
Fvb1	NON_SYNONYMOUS_CODING	gene30902	764521703	PREDICTED: uncharacterized protein LOC105353226 [Fragaria vesca subsp. vesca]
Fvb1	NON_SYNONYMOUS_CODING	gene30901	470104919	PREDICTED: methylesterase 3-like [Fragaria vesca subsp. vesca]
Fvb1	NON_SYNONYMOUS_CODING	gene30901	470104919	PREDICTED: methylesterase 3-like [Fragaria vesca subsp. vesca]
Fvb1	NON_SYNONYMOUS_CODING	gene30901	470104919	PREDICTED: methylesterase 3-like [Fragaria vesca subsp. vesca]
Fvb1	NON_SYNONYMOUS_CODING	gene30901	470104919	PREDICTED: methylesterase 3-like [Fragaria vesca subsp. vesca]
Fvb1	NON_SYNONYMOUS_CODING	gene30901	470104919	PREDICTED: methylesterase 3-like [Fragaria vesca subsp. vesca]
Fvb1	NON_SYNONYMOUS_CODING	gene30901	470104919	PREDICTED: methylesterase 3-like [Fragaria vesca subsp. vesca]
Fvb1	NON_SYNONYMOUS_CODING	gene30901	470104919	PREDICTED: methylesterase 3-like [Fragaria vesca subsp. vesca]
Fvb1	NON_SYNONYMOUS_CODING	gene30901	470104919	PREDICTED: methylesterase 3-like [Fragaria vesca subsp. vesca]
Fvb1	NON_SYNONYMOUS_CODING	gene30901	470104919	PREDICTED: methylesterase 3-like [Fragaria vesca subsp. vesca]
Fvb1	NON_SYNONYMOUS_CODING	gene30898	470101952	PREDICTED: UPF0481 protein At3g47200-like [Fragaria vesca subsp. vesca]
Fvb1	NON_SYNONYMOUS_CODING	gene30898	470101952	PREDICTED: UPF0481 protein At3g47200-like [Fragaria vesca subsp. vesca]
Fvb1	NON_SYNONYMOUS_CODING	gene30898	470101952	PREDICTED: UPF0481 protein At3g47200-like [Fragaria vesca subsp. vesca]
Fvb1	NON_SYNONYMOUS_CODING	gene30898	470101952	PREDICTED: UPF0481 protein At3g47200-like [Fragaria vesca subsp. vesca]
Fvb1	NON_SYNONYMOUS_CODING	gene30898	470101952	PREDICTED: UPF0481 protein At3g47200-like [Fragaria vesca subsp. vesca]
Fvb1	NON_SYNONYMOUS_CODING	gene30898	470101952	PREDICTED: UPF0481 protein At3g47200-like [Fragaria vesca subsp. vesca]
Fvb1	NON_SYNONYMOUS_CODING	gene30898	470101952	PREDICTED: UPF0481 protein At3g47200-like [Fragaria vesca subsp. vesca]
Fvb1	NON_SYNONYMOUS_CODING	gene30896	764521706	PREDICTED: uncharacterized protein LOC101309774 [Fragaria vesca subsp. vesca]
Fvb1	NON_SYNONYMOUS_CODING	gene30896	764521706	PREDICTED: uncharacterized protein LOC101309774 [Fragaria vesca subsp. vesca]
Fvb1	NON_SYNONYMOUS_CODING	gene30896	764521706	PREDICTED: uncharacterized protein LOC101309774 [Fragaria vesca subsp. vesca]
Fvb1	NON_SYNONYMOUS_CODING	gene30896	764521706	PREDICTED: uncharacterized protein LOC101309774 [Fragaria vesca subsp. vesca]
Fvb1	NON_SYNONYMOUS_CODING	gene30896	764521706	PREDICTED: uncharacterized protein LOC101309774 [Fragaria vesca subsp. vesca]
Fvb1	NON_SYNONYMOUS_CODING	gene30896	764521706	PREDICTED: uncharacterized protein LOC101309774 [Fragaria vesca subsp. vesca]
Fvb1	NON_SYNONYMOUS_CODING	gene30896	764521706	PREDICTED: uncharacterized protein LOC101309774 [Fragaria vesca subsp. vesca]
Fvb1	NON_SYNONYMOUS_CODING	gene30896	764521706	PREDICTED: uncharacterized protein LOC101309774 [Fragaria vesca subsp. vesca]
Fvb1	NON_SYNONYMOUS_CODING	gene30896	764521706	PREDICTED: uncharacterized protein LOC101309774 [Fragaria vesca subsp. vesca]
Fvb1	NON_SYNONYMOUS_CODING	gene30896	764521706	PREDICTED: uncharacterized protein LOC101309774 [Fragaria vesca subsp. vesca]
Fvb1	NON_SYNONYMOUS_CODING	gene30896	764521706	PREDICTED: uncharacterized protein LOC101309774 [Fragaria vesca subsp. vesca]
Fvb1	NON_SYNONYMOUS_CODING	gene30896	764521706	PREDICTED: uncharacterized protein LOC101309774 [Fragaria vesca subsp. vesca]
Fvb1	NON_SYNONYMOUS_CODING	gene30896	764521706	PREDICTED: uncharacterized protein LOC101309774 [Fragaria vesca subsp. vesca]
Fvb1	NON_SYNONYMOUS_CODING	gene30896	764521706	PREDICTED: uncharacterized protein LOC101309774 [Fragaria vesca subsp. vesca]
Fvb1	NON_SYNONYMOUS_CODING	gene34409	764508228	PREDICTED: uncharacterized protein LOC101308792 [Fragaria vesca subsp. vesca]
Fvb1	NON_SYNONYMOUS_CODING	gene34409	764508228	PREDICTED: uncharacterized protein LOC101308792 [Fragaria vesca subsp. vesca]
Fvb1	NON_SYNONYMOUS_CODING	gene34409	764508228	PREDICTED: uncharacterized protein LOC101308792 [Fragaria vesca subsp. vesca]
Fvb1	NON_SYNONYMOUS_CODING	gene34409	764508228	PREDICTED: uncharacterized protein LOC101308792 [Fragaria vesca subsp. vesca]
Fvb1	NON_SYNONYMOUS_CODING	gene34409	764508228	PREDICTED: uncharacterized protein LOC101308792 [Fragaria vesca subsp. vesca]
Fvb1	NON_SYNONYMOUS_CODING	gene34409	764508228	PREDICTED: uncharacterized protein LOC101308792 [Fragaria vesca subsp. vesca]
Fvb1	NON_SYNONYMOUS_CODING	gene34409	764508228	PREDICTED: uncharacterized protein LOC101308792 [Fragaria vesca subsp. vesca]
Fvb1	NON_SYNONYMOUS_CODING	gene34409	764508228	PREDICTED: uncharacterized protein LOC101308792 [Fragaria vesca subsp. vesca]
Fvb1	NON_SYNONYMOUS_CODING	gene34409	764508228	PREDICTED: uncharacterized protein LOC101308792 [Fragaria vesca subsp. vesca]
Fvb1	NON_SYNONYMOUS_CODING	gene34409	764508228	PREDICTED: uncharacterized protein LOC101308792 [Fragaria vesca subsp. vesca]
Fvb1	NON_SYNONYMOUS_CODING	gene34409	764508228	PREDICTED: uncharacterized protein LOC101308792 [Fragaria vesca subsp. vesca]
Fvb1	NON_SYNONYMOUS_CODING	gene34409	764508228	PREDICTED: uncharacterized protein LOC101308792 [Fragaria vesca subsp. vesca]
Fvb1	NON_SYNONYMOUS_CODING	gene34409	764508228	PREDICTED: uncharacterized protein LOC101308792 [Fragaria vesca subsp. vesca]
Fvb1	NON_SYNONYMOUS_CODING	gene34409	764508228	PREDICTED: uncharacterized protein LOC101308792 [Fragaria vesca subsp. vesca]
Fvb1	NON_SYNONYMOUS_CODING	gene34409	764508228	PREDICTED: uncharacterized protein LOC101308792 [Fragaria vesca subsp. vesca]
Fvb1	NON_SYNONYMOUS_CODING	gene34409	764508228	PREDICTED: uncharacterized protein LOC101308792 [Fragaria vesca subsp. vesca]
Fvb1	NON_SYNONYMOUS_CODING	gene34409	764508228	PREDICTED: uncharacterized protein LOC101308792 [Fragaria vesca subsp. vesca]
Fvb1	NON_SYNONYMOUS_CODING	gene34409	764508228	PREDICTED: uncharacterized protein LOC101308792 [Fragaria vesca subsp. vesca]
Fvb1	STOP_GAINED	gene34409	764508228	PREDICTED: uncharacterized protein LOC101308792 [Fragaria vesca subsp. vesca]
Fvb1	NON_SYNONYMOUS_CODING	gene34409	764508228	PREDICTED: uncharacterized protein LOC101308792 [Fragaria vesca subsp. vesca]
Fvb1	NON_SYNONYMOUS_CODING	gene30890	770409547	hypothetical protein H633G_01734 [Metarhizium anisopliae BRIP 53284]
Fvb1	NON_SYNONYMOUS_CODING	gene30890	770409547	hypothetical protein H633G_01734 [Metarhizium anisopliae BRIP 53284]
Fvb1	NON_SYNONYMOUS_CODING	gene30890	770409547	hypothetical protein H633G_01734 [Metarhizium anisopliae BRIP 53284]
Fvb1	NON_SYNONYMOUS_CODING	gene30890	770409547	hypothetical protein H633G_01734 [Metarhizium anisopliae BRIP 53284]
Fvb1	NON_SYNONYMOUS_CODING	gene30890	770409547	hypothetical protein H633G_01734 [Metarhizium anisopliae BRIP 53284]
Fvb1	NON_SYNONYMOUS_CODING	gene30890	770409547	hypothetical protein H633G_01734 [Metarhizium anisopliae BRIP 53284]
Fvb1	NON_SYNONYMOUS_CODING	gene30890	770409547	hypothetical protein H633G_01734 [Metarhizium anisopliae BRIP 53284]
Fvb1	NON_SYNONYMOUS_CODING	gene30890	770409547	hypothetical protein H633G_01734 [Metarhizium anisopliae BRIP 53284]
Fvb1	NON_SYNONYMOUS_CODING	gene30890	770409547	hypothetical protein H633G_01734 [Metarhizium anisopliae BRIP 53284]
Fvb1	NON_SYNONYMOUS_CODING	gene30890	770409547	hypothetical protein H633G_01734 [Metarhizium anisopliae BRIP 53284]
Fvb1	NON_SYNONYMOUS_CODING	gene30890	770409547	hypothetical protein H633G_01734 [Metarhizium anisopliae BRIP 53284]
Fvb1	NON_SYNONYMOUS_CODING	gene30890	770409547	hypothetical protein H633G_01734 [Metarhizium anisopliae BRIP 53284]
Fvb1	NON_SYNONYMOUS_CODING	gene30890	770409547	hypothetical protein H633G_01734 [Metarhizium anisopliae BRIP 53284]
Fvb1	NON_SYNONYMOUS_CODING	gene34408	764508262	PREDICTED: TMV resistance protein N-like isoform X2 [Fragaria vesca subsp. vesca]
Fvb1	NON_SYNONYMOUS_CODING	gene34408	764508262	PREDICTED: TMV resistance protein N-like isoform X2 [Fragaria vesca subsp. vesca]
Fvb1	NON_SYNONYMOUS_CODING	gene34408	764508262	PREDICTED: TMV resistance protein N-like isoform X2 [Fragaria vesca subsp. vesca]
Fvb1	NON_SYNONYMOUS_CODING	gene34408	764508262	PREDICTED: TMV resistance protein N-like isoform X2 [Fragaria vesca subsp. vesca]
Fvb1	NON_SYNONYMOUS_CODING	gene34408	764508262	PREDICTED: TMV resistance protein N-like isoform X2 [Fragaria vesca subsp. vesca]
Fvb1	NON_SYNONYMOUS_CODING	gene34408	764508262	PREDICTED: TMV resistance protein N-like isoform X2 [Fragaria vesca subsp. vesca]
Fvb1	NON_SYNONYMOUS_CODING	gene34408	764508262	PREDICTED: TMV resistance protein N-like isoform X2 [Fragaria vesca subsp. vesca]
Fvb1	NON_SYNONYMOUS_CODING	gene34408	764508262	PREDICTED: TMV resistance protein N-like isoform X2 [Fragaria vesca subsp. vesca]
Fvb1	NON_SYNONYMOUS_CODING	gene34408	764508262	PREDICTED: TMV resistance protein N-like isoform X2 [Fragaria vesca subsp. vesca]
Fvb1	NON_SYNONYMOUS_CODING	gene34408	764508262	PREDICTED: TMV resistance protein N-like isoform X2 [Fragaria vesca subsp. vesca]
Fvb1	STOP_LOST	gene34408	764508262	PREDICTED: TMV resistance protein N-like isoform X2 [Fragaria vesca subsp. vesca]
Fvb1	NON_SYNONYMOUS_CODING	gene30885	764508281	PREDICTED: transcription repressor OFP8 [Fragaria vesca subsp. vesca]
Fvb1	NON_SYNONYMOUS_CODING	gene30885	764508281	PREDICTED: transcription repressor OFP8 [Fragaria vesca subsp. vesca]
Fvb1	NON_SYNONYMOUS_CODING	gene30885	764508281	PREDICTED: transcription repressor OFP8 [Fragaria vesca subsp. vesca]
Fvb1	NON_SYNONYMOUS_CODING	gene30885	764508281	PREDICTED: transcription repressor OFP8 [Fragaria vesca subsp. vesca]
Fvb1	NON_SYNONYMOUS_CODING	gene30883	645275051	PREDICTED: uncharacterized protein LOC103340935 [Prunus mume]
Fvb1	NON_SYNONYMOUS_CODING	gene30883	645275051	PREDICTED: uncharacterized protein LOC103340935 [Prunus mume]
Fvb1	NON_SYNONYMOUS_CODING	gene30883	645275051	PREDICTED: uncharacterized protein LOC103340935 [Prunus mume]
Fvb1	NON_SYNONYMOUS_CODING	gene30883	645275051	PREDICTED: uncharacterized protein LOC103340935 [Prunus mume]
Fvb1	NON_SYNONYMOUS_CODING	gene30883	645275051	PREDICTED: uncharacterized protein LOC103340935 [Prunus mume]
Fvb1	NON_SYNONYMOUS_CODING	gene30883	645275051	PREDICTED: uncharacterized protein LOC103340935 [Prunus mume]
Fvb1	NON_SYNONYMOUS_CODING	gene30883	645275051	PREDICTED: uncharacterized protein LOC103340935 [Prunus mume]
Fvb1	NON_SYNONYMOUS_CODING	gene30883	645275051	PREDICTED: uncharacterized protein LOC103340935 [Prunus mume]
Fvb1	NON_SYNONYMOUS_CODING	gene30883	645275051	PREDICTED: uncharacterized protein LOC103340935 [Prunus mume]
Fvb1	NON_SYNONYMOUS_CODING	gene30882	498541217	FMO-flavin monooxygenase YUC6 [Fragaria x ananassa]
Fvb1	NON_SYNONYMOUS_CODING	gene30882	498541217	FMO-flavin monooxygenase YUC6 [Fragaria x ananassa]
Fvb1	NON_SYNONYMOUS_CODING	gene30882	498541217	FMO-flavin monooxygenase YUC6 [Fragaria x ananassa]
Fvb1	NON_SYNONYMOUS_CODING	gene30882	498541217	FMO-flavin monooxygenase YUC6 [Fragaria x ananassa]
Fvb1	NON_SYNONYMOUS_CODING	gene30882	498541217	FMO-flavin monooxygenase YUC6 [Fragaria x ananassa]
Fvb1	NON_SYNONYMOUS_CODING	gene30882	498541217	FMO-flavin monooxygenase YUC6 [Fragaria x ananassa]
Fvb1	NON_SYNONYMOUS_CODING	gene30882	498541217	FMO-flavin monooxygenase YUC6 [Fragaria x ananassa]
Fvb1	NON_SYNONYMOUS_CODING	gene30881	470101946	PREDICTED: heat stress transcription factor C-1 [Fragaria vesca subsp. vesca]
Fvb1	NON_SYNONYMOUS_CODING	gene30881	470101946	PREDICTED: heat stress transcription factor C-1 [Fragaria vesca subsp. vesca]
Fvb1	NON_SYNONYMOUS_CODING	gene30881	470101946	PREDICTED: heat stress transcription factor C-1 [Fragaria vesca subsp. vesca]
Fvb1	NON_SYNONYMOUS_CODING	gene30881	470101946	PREDICTED: heat stress transcription factor C-1 [Fragaria vesca subsp. vesca]
Fvb1	NON_SYNONYMOUS_CODING	gene30881	470101946	PREDICTED: heat stress transcription factor C-1 [Fragaria vesca subsp. vesca]
Fvb1	NON_SYNONYMOUS_CODING	gene30881	470101946	PREDICTED: heat stress transcription factor C-1 [Fragaria vesca subsp. vesca]
Fvb1	NON_SYNONYMOUS_CODING	gene30881	470101946	PREDICTED: heat stress transcription factor C-1 [Fragaria vesca subsp. vesca]
Fvb1	NON_SYNONYMOUS_CODING	gene30881	470101946	PREDICTED: heat stress transcription factor C-1 [Fragaria vesca subsp. vesca]
Fvb1	NON_SYNONYMOUS_CODING	gene30881	470101946	PREDICTED: heat stress transcription factor C-1 [Fragaria vesca subsp. vesca]
Fvb1	NON_SYNONYMOUS_CODING	gene30881	470101946	PREDICTED: heat stress transcription factor C-1 [Fragaria vesca subsp. vesca]
Fvb1	NON_SYNONYMOUS_CODING	gene30881	470101946	PREDICTED: heat stress transcription factor C-1 [Fragaria vesca subsp. vesca]
Fvb1	NON_SYNONYMOUS_CODING	gene30881	470101946	PREDICTED: heat stress transcription factor C-1 [Fragaria vesca subsp. vesca]
Fvb1	NON_SYNONYMOUS_CODING	gene30881	470101946	PREDICTED: heat stress transcription factor C-1 [Fragaria vesca subsp. vesca]
Fvb1	NON_SYNONYMOUS_CODING	gene30881	470101946	PREDICTED: heat stress transcription factor C-1 [Fragaria vesca subsp. vesca]
Fvb1	NON_SYNONYMOUS_CODING	gene30881	470101946	PREDICTED: heat stress transcription factor C-1 [Fragaria vesca subsp. vesca]
Fvb1	NON_SYNONYMOUS_CODING	gene30881	470101946	PREDICTED: heat stress transcription factor C-1 [Fragaria vesca subsp. vesca]
Fvb1	NON_SYNONYMOUS_CODING	gene34407	764505569	PREDICTED: uncharacterized protein LOC101303058 [Fragaria vesca subsp. vesca]
Fvb1	NON_SYNONYMOUS_CODING	gene34407	764505569	PREDICTED: uncharacterized protein LOC101303058 [Fragaria vesca subsp. vesca]
Fvb1	NON_SYNONYMOUS_CODING	gene34407	764505569	PREDICTED: uncharacterized protein LOC101303058 [Fragaria vesca subsp. vesca]
Fvb1	NON_SYNONYMOUS_CODING	gene34406	764505569	PREDICTED: uncharacterized protein LOC101303058 [Fragaria vesca subsp. vesca]
Fvb1	NON_SYNONYMOUS_CODING	gene34406	764505569	PREDICTED: uncharacterized protein LOC101303058 [Fragaria vesca subsp. vesca]
Fvb1	NON_SYNONYMOUS_CODING	gene34406	764505569	PREDICTED: uncharacterized protein LOC101303058 [Fragaria vesca subsp. vesca]
Fvb1	NON_SYNONYMOUS_CODING	gene34406	764505569	PREDICTED: uncharacterized protein LOC101303058 [Fragaria vesca subsp. vesca]
Fvb1	NON_SYNONYMOUS_CODING	gene34406	764505569	PREDICTED: uncharacterized protein LOC101303058 [Fragaria vesca subsp. vesca]
Fvb1	NON_SYNONYMOUS_CODING	gene34406	764505569	PREDICTED: uncharacterized protein LOC101303058 [Fragaria vesca subsp. vesca]
Fvb1	NON_SYNONYMOUS_CODING	gene34406	764505569	PREDICTED: uncharacterized protein LOC101303058 [Fragaria vesca subsp. vesca]
Fvb1	NON_SYNONYMOUS_CODING	gene02111	764505598	PREDICTED: uncharacterized protein LOC105349960 [Fragaria vesca subsp. vesca]
Fvb1	NON_SYNONYMOUS_CODING	gene02111	764505598	PREDICTED: uncharacterized protein LOC105349960 [Fragaria vesca subsp. vesca]
Fvb1	NON_SYNONYMOUS_CODING	gene02111	764505598	PREDICTED: uncharacterized protein LOC105349960 [Fragaria vesca subsp. vesca]
Fvb1	NON_SYNONYMOUS_CODING	gene02111	764505598	PREDICTED: uncharacterized protein LOC105349960 [Fragaria vesca subsp. vesca]
Fvb1	NON_SYNONYMOUS_CODING	gene02111	764505598	PREDICTED: uncharacterized protein LOC105349960 [Fragaria vesca subsp. vesca]
Fvb1	NON_SYNONYMOUS_CODING	gene02111	764505598	PREDICTED: uncharacterized protein LOC105349960 [Fragaria vesca subsp. vesca]
Fvb1	NON_SYNONYMOUS_CODING	gene02111	764505598	PREDICTED: uncharacterized protein LOC105349960 [Fragaria vesca subsp. vesca]
Fvb1	NON_SYNONYMOUS_CODING	gene02111	764505598	PREDICTED: uncharacterized protein LOC105349960 [Fragaria vesca subsp. vesca]
Fvb1	NON_SYNONYMOUS_CODING	gene02108	470101268	PREDICTED: uncharacterized protein LOC101303354 [Fragaria vesca subsp. vesca]
Fvb1	NON_SYNONYMOUS_CODING	gene02108	470101268	PREDICTED: uncharacterized protein LOC101303354 [Fragaria vesca subsp. vesca]
Fvb1	NON_SYNONYMOUS_CODING	gene02108	470101268	PREDICTED: uncharacterized protein LOC101303354 [Fragaria vesca subsp. vesca]
Fvb1	NON_SYNONYMOUS_CODING	gene02108	470101268	PREDICTED: uncharacterized protein LOC101303354 [Fragaria vesca subsp. vesca]
Fvb1	SPLICE_SITE_REGION	gene02108	470101268	PREDICTED: uncharacterized protein LOC101303354 [Fragaria vesca subsp. vesca]
Fvb1	NON_SYNONYMOUS_CODING	gene02108	470101268	PREDICTED: uncharacterized protein LOC101303354 [Fragaria vesca subsp. vesca]
Fvb1	STOP_LOST	gene02108	470101268	PREDICTED: uncharacterized protein LOC101303354 [Fragaria vesca subsp. vesca]
Fvb1	NON_SYNONYMOUS_CODING	gene33873	764505651	PREDICTED: uncharacterized protein LOC105349982 [Fragaria vesca subsp. vesca]
Fvb1	NON_SYNONYMOUS_CODING	gene33873	764505651	PREDICTED: uncharacterized protein LOC105349982 [Fragaria vesca subsp. vesca]
Fvb1	NON_SYNONYMOUS_CODING	gene33873	764505651	PREDICTED: uncharacterized protein LOC105349982 [Fragaria vesca subsp. vesca]
Fvb1	NON_SYNONYMOUS_CODING	gene33873	764505651	PREDICTED: uncharacterized protein LOC105349982 [Fragaria vesca subsp. vesca]
Fvb1	NON_SYNONYMOUS_CODING	gene33873	764505651	PREDICTED: uncharacterized protein LOC105349982 [Fragaria vesca subsp. vesca]
Fvb1	NON_SYNONYMOUS_CODING	gene33873	764505651	PREDICTED: uncharacterized protein LOC105349982 [Fragaria vesca subsp. vesca]
Fvb1	NON_SYNONYMOUS_CODING	gene33873	764505651	PREDICTED: uncharacterized protein LOC105349982 [Fragaria vesca subsp. vesca]
Fvb1	NON_SYNONYMOUS_CODING	gene33873	764505651	PREDICTED: uncharacterized protein LOC105349982 [Fragaria vesca subsp. vesca]
Fvb1	NON_SYNONYMOUS_CODING	gene33872	764505569	PREDICTED: uncharacterized protein LOC101303058 [Fragaria vesca subsp. vesca]
Fvb1	NON_SYNONYMOUS_CODING	gene33872	764505569	PREDICTED: uncharacterized protein LOC101303058 [Fragaria vesca subsp. vesca]
Fvb1	NON_SYNONYMOUS_CODING	gene33872	764505569	PREDICTED: uncharacterized protein LOC101303058 [Fragaria vesca subsp. vesca]
Fvb1	NON_SYNONYMOUS_CODING	gene33872	764505569	PREDICTED: uncharacterized protein LOC101303058 [Fragaria vesca subsp. vesca]
Fvb1	SPLICE_SITE_DONOR	gene33872	764505569	PREDICTED: uncharacterized protein LOC101303058 [Fragaria vesca subsp. vesca]
Fvb1	NON_SYNONYMOUS_CODING	gene33872	764505569	PREDICTED: uncharacterized protein LOC101303058 [Fragaria vesca subsp. vesca]
Fvb1	NON_SYNONYMOUS_CODING	gene33872	764505569	PREDICTED: uncharacterized protein LOC101303058 [Fragaria vesca subsp. vesca]
Fvb1	NON_SYNONYMOUS_CODING	gene33872	764505569	PREDICTED: uncharacterized protein LOC101303058 [Fragaria vesca subsp. vesca]
Fvb1	NON_SYNONYMOUS_CODING	gene33872	764505569	PREDICTED: uncharacterized protein LOC101303058 [Fragaria vesca subsp. vesca]
Fvb1	NON_SYNONYMOUS_CODING	gene33872	764505569	PREDICTED: uncharacterized protein LOC101303058 [Fragaria vesca subsp. vesca]
Fvb1	NON_SYNONYMOUS_CODING	gene33872	764505569	PREDICTED: uncharacterized protein LOC101303058 [Fragaria vesca subsp. vesca]
Fvb1	NON_SYNONYMOUS_CODING	gene33872	764505569	PREDICTED: uncharacterized protein LOC101303058 [Fragaria vesca subsp. vesca]
Fvb1	NON_SYNONYMOUS_CODING	gene33872	764505569	PREDICTED: uncharacterized protein LOC101303058 [Fragaria vesca subsp. vesca]
Fvb1	NON_SYNONYMOUS_CODING	gene33872	764505569	PREDICTED: uncharacterized protein LOC101303058 [Fragaria vesca subsp. vesca]
Fvb1	NON_SYNONYMOUS_CODING	gene33871	764505569	PREDICTED: uncharacterized protein LOC101303058 [Fragaria vesca subsp. vesca]
Fvb1	NON_SYNONYMOUS_CODING	gene33871	764505569	PREDICTED: uncharacterized protein LOC101303058 [Fragaria vesca subsp. vesca]
Fvb1	NON_SYNONYMOUS_CODING	gene33871	764505569	PREDICTED: uncharacterized protein LOC101303058 [Fragaria vesca subsp. vesca]
Fvb1	NON_SYNONYMOUS_CODING	gene33871	764505569	PREDICTED: uncharacterized protein LOC101303058 [Fragaria vesca subsp. vesca]
Fvb1	NON_SYNONYMOUS_CODING	gene33871	764505569	PREDICTED: uncharacterized protein LOC101303058 [Fragaria vesca subsp. vesca]
Fvb1	NON_SYNONYMOUS_CODING	gene33871	764505569	PREDICTED: uncharacterized protein LOC101303058 [Fragaria vesca subsp. vesca]
Fvb1	NON_SYNONYMOUS_CODING	gene33871	764505569	PREDICTED: uncharacterized protein LOC101303058 [Fragaria vesca subsp. vesca]
Fvb1	NON_SYNONYMOUS_CODING	gene33871	764505569	PREDICTED: uncharacterized protein LOC101303058 [Fragaria vesca subsp. vesca]
Fvb1	NON_SYNONYMOUS_CODING	gene33871	764505569	PREDICTED: uncharacterized protein LOC101303058 [Fragaria vesca subsp. vesca]
Fvb1	NON_SYNONYMOUS_CODING	gene33871	764505569	PREDICTED: uncharacterized protein LOC101303058 [Fragaria vesca subsp. vesca]
Fvb1	NON_SYNONYMOUS_CODING	gene33871	764505569	PREDICTED: uncharacterized protein LOC101303058 [Fragaria vesca subsp. vesca]
Fvb1	NON_SYNONYMOUS_CODING	gene33871	764505569	PREDICTED: uncharacterized protein LOC101303058 [Fragaria vesca subsp. vesca]
Fvb1	NON_SYNONYMOUS_CODING	gene33871	764505569	PREDICTED: uncharacterized protein LOC101303058 [Fragaria vesca subsp. vesca]
Fvb1	NON_SYNONYMOUS_CODING	gene33871	764505569	PREDICTED: uncharacterized protein LOC101303058 [Fragaria vesca subsp. vesca]
Fvb1	NON_SYNONYMOUS_CODING	gene33871	764505569	PREDICTED: uncharacterized protein LOC101303058 [Fragaria vesca subsp. vesca]
Fvb1	NON_SYNONYMOUS_CODING	gene33871	764505569	PREDICTED: uncharacterized protein LOC101303058 [Fragaria vesca subsp. vesca]
Fvb1	NON_SYNONYMOUS_CODING	gene33871	764505569	PREDICTED: uncharacterized protein LOC101303058 [Fragaria vesca subsp. vesca]
Fvb1	NON_SYNONYMOUS_CODING	gene33871	764505569	PREDICTED: uncharacterized protein LOC101303058 [Fragaria vesca subsp. vesca]
Fvb1	NON_SYNONYMOUS_CODING	gene33871	764505569	PREDICTED: uncharacterized protein LOC101303058 [Fragaria vesca subsp. vesca]
Fvb1	NON_SYNONYMOUS_CODING	gene33871	764505569	PREDICTED: uncharacterized protein LOC101303058 [Fragaria vesca subsp. vesca]
Fvb1	NON_SYNONYMOUS_CODING	gene33871	764505569	PREDICTED: uncharacterized protein LOC101303058 [Fragaria vesca subsp. vesca]
Fvb1	NON_SYNONYMOUS_CODING	gene33871	764505569	PREDICTED: uncharacterized protein LOC101303058 [Fragaria vesca subsp. vesca]
Fvb1	NON_SYNONYMOUS_CODING	gene33871	764505569	PREDICTED: uncharacterized protein LOC101303058 [Fragaria vesca subsp. vesca]
Fvb1	NON_SYNONYMOUS_CODING	gene33871	764505569	PREDICTED: uncharacterized protein LOC101303058 [Fragaria vesca subsp. vesca]
Fvb1	NON_SYNONYMOUS_CODING	gene33871	764505569	PREDICTED: uncharacterized protein LOC101303058 [Fragaria vesca subsp. vesca]
Fvb1	NON_SYNONYMOUS_CODING	gene02104	657946817	PREDICTED: uncharacterized protein LOC103449029 [Malus domestica]
Fvb1	NON_SYNONYMOUS_CODING	gene02104	657946817	PREDICTED: uncharacterized protein LOC103449029 [Malus domestica]
Fvb1	NON_SYNONYMOUS_CODING	gene02103	661895486	unnamed protein product [Coffea canephora]
Fvb1	NON_SYNONYMOUS_CODING	gene02103	661895486	unnamed protein product [Coffea canephora]
Fvb1	NON_SYNONYMOUS_CODING	gene02103	661895486	unnamed protein product [Coffea canephora]
Fvb1	NON_SYNONYMOUS_CODING	gene02103	661895486	unnamed protein product [Coffea canephora]
Fvb1	NON_SYNONYMOUS_CODING	gene02095	764505405	PREDICTED: multiprotein-bridging factor 1c [Fragaria vesca subsp. vesca]
Fvb1	NON_SYNONYMOUS_CODING	gene02095	764505405	PREDICTED: multiprotein-bridging factor 1c [Fragaria vesca subsp. vesca]
Fvb1	NON_SYNONYMOUS_CODING	gene02095	764505405	PREDICTED: multiprotein-bridging factor 1c [Fragaria vesca subsp. vesca]
Fvb1	NON_SYNONYMOUS_CODING	gene02094	470113117	PREDICTED: F-box protein SKP2B-like [Fragaria vesca subsp. vesca]
Fvb1	NON_SYNONYMOUS_CODING	gene02094	470113117	PREDICTED: F-box protein SKP2B-like [Fragaria vesca subsp. vesca]
Fvb1	NON_SYNONYMOUS_CODING	gene02094	470113117	PREDICTED: F-box protein SKP2B-like [Fragaria vesca subsp. vesca]
Fvb1	NON_SYNONYMOUS_CODING	gene02094	470113117	PREDICTED: F-box protein SKP2B-like [Fragaria vesca subsp. vesca]
Fvb1	NON_SYNONYMOUS_CODING	gene02094	470113117	PREDICTED: F-box protein SKP2B-like [Fragaria vesca subsp. vesca]
Fvb1	NON_SYNONYMOUS_CODING	gene02094	470113117	PREDICTED: F-box protein SKP2B-like [Fragaria vesca subsp. vesca]
Fvb1	NON_SYNONYMOUS_CODING	gene02094	470113117	PREDICTED: F-box protein SKP2B-like [Fragaria vesca subsp. vesca]
Fvb1	NON_SYNONYMOUS_CODING	gene02094	470113117	PREDICTED: F-box protein SKP2B-like [Fragaria vesca subsp. vesca]
Fvb1	NON_SYNONYMOUS_CODING	gene02094	470113117	PREDICTED: F-box protein SKP2B-like [Fragaria vesca subsp. vesca]
Fvb1	NON_SYNONYMOUS_CODING	gene02094	470113117	PREDICTED: F-box protein SKP2B-like [Fragaria vesca subsp. vesca]
Fvb1	NON_SYNONYMOUS_CODING	gene02094	470113117	PREDICTED: F-box protein SKP2B-like [Fragaria vesca subsp. vesca]
Fvb1	NON_SYNONYMOUS_CODING	gene02094	470113117	PREDICTED: F-box protein SKP2B-like [Fragaria vesca subsp. vesca]
Fvb1	NON_SYNONYMOUS_CODING	gene02094	470113117	PREDICTED: F-box protein SKP2B-like [Fragaria vesca subsp. vesca]
Fvb1	NON_SYNONYMOUS_CODING	gene02094	470113117	PREDICTED: F-box protein SKP2B-like [Fragaria vesca subsp. vesca]
Fvb1	NON_SYNONYMOUS_CODING	gene02094	470113117	PREDICTED: F-box protein SKP2B-like [Fragaria vesca subsp. vesca]
Fvb1	NON_SYNONYMOUS_CODING	gene02094	470113117	PREDICTED: F-box protein SKP2B-like [Fragaria vesca subsp. vesca]
Fvb1	NON_SYNONYMOUS_CODING	gene02094	470113117	PREDICTED: F-box protein SKP2B-like [Fragaria vesca subsp. vesca]
Fvb1	NON_SYNONYMOUS_CODING	gene02094	470113117	PREDICTED: F-box protein SKP2B-like [Fragaria vesca subsp. vesca]
Fvb1	NON_SYNONYMOUS_CODING	gene02094	470113117	PREDICTED: F-box protein SKP2B-like [Fragaria vesca subsp. vesca]
Fvb1	NON_SYNONYMOUS_CODING	gene02094	470113117	PREDICTED: F-box protein SKP2B-like [Fragaria vesca subsp. vesca]
Fvb1	NON_SYNONYMOUS_CODING	gene02094	470113117	PREDICTED: F-box protein SKP2B-like [Fragaria vesca subsp. vesca]
Fvb1	NON_SYNONYMOUS_CODING	gene02094	470113117	PREDICTED: F-box protein SKP2B-like [Fragaria vesca subsp. vesca]
Fvb1	SPLICE_SITE_REGION	gene02094	470113117	PREDICTED: F-box protein SKP2B-like [Fragaria vesca subsp. vesca]
Fvb1	NON_SYNONYMOUS_CODING	gene02094	470113117	PREDICTED: F-box protein SKP2B-like [Fragaria vesca subsp. vesca]
Fvb1	NON_SYNONYMOUS_CODING	gene02091	470104614	PREDICTED: trihelix transcription factor ASIL1 [Fragaria vesca subsp. vesca]
Fvb1	NON_SYNONYMOUS_CODING	gene02091	470104614	PREDICTED: trihelix transcription factor ASIL1 [Fragaria vesca subsp. vesca]
Fvb1	NON_SYNONYMOUS_CODING	gene02091	470104614	PREDICTED: trihelix transcription factor ASIL1 [Fragaria vesca subsp. vesca]
Fvb1	NON_SYNONYMOUS_CODING	gene02091	470104614	PREDICTED: trihelix transcription factor ASIL1 [Fragaria vesca subsp. vesca]
Fvb1	NON_SYNONYMOUS_CODING	gene02091	470104614	PREDICTED: trihelix transcription factor ASIL1 [Fragaria vesca subsp. vesca]
Fvb1	NON_SYNONYMOUS_CODING	gene02091	470104614	PREDICTED: trihelix transcription factor ASIL1 [Fragaria vesca subsp. vesca]
Fvb1	NON_SYNONYMOUS_CODING	gene02091	470104614	PREDICTED: trihelix transcription factor ASIL1 [Fragaria vesca subsp. vesca]
Fvb1	NON_SYNONYMOUS_CODING	gene02091	470104614	PREDICTED: trihelix transcription factor ASIL1 [Fragaria vesca subsp. vesca]
Fvb1	NON_SYNONYMOUS_CODING	gene02091	470104614	PREDICTED: trihelix transcription factor ASIL1 [Fragaria vesca subsp. vesca]
Fvb1	NON_SYNONYMOUS_CODING	gene02091	470104614	PREDICTED: trihelix transcription factor ASIL1 [Fragaria vesca subsp. vesca]
Fvb1	NON_SYNONYMOUS_CODING	gene02091	470104614	PREDICTED: trihelix transcription factor ASIL1 [Fragaria vesca subsp. vesca]
Fvb1	NON_SYNONYMOUS_CODING	gene02091	470104614	PREDICTED: trihelix transcription factor ASIL1 [Fragaria vesca subsp. vesca]
Fvb1	NON_SYNONYMOUS_CODING	gene02091	470104614	PREDICTED: trihelix transcription factor ASIL1 [Fragaria vesca subsp. vesca]
Fvb1	NON_SYNONYMOUS_CODING	gene02087	470101239	PREDICTED: leucine-rich repeat extensin-like protein 4 [Fragaria vesca subsp. vesca]
Fvb1	NON_SYNONYMOUS_CODING	gene02087	470101239	PREDICTED: leucine-rich repeat extensin-like protein 4 [Fragaria vesca subsp. vesca]
Fvb1	NON_SYNONYMOUS_CODING	gene02087	470101239	PREDICTED: leucine-rich repeat extensin-like protein 4 [Fragaria vesca subsp. vesca]
Fvb1	NON_SYNONYMOUS_CODING	gene02087	470101239	PREDICTED: leucine-rich repeat extensin-like protein 4 [Fragaria vesca subsp. vesca]
Fvb1	NON_SYNONYMOUS_CODING	gene02087	470101239	PREDICTED: leucine-rich repeat extensin-like protein 4 [Fragaria vesca subsp. vesca]
Fvb1	NON_SYNONYMOUS_CODING	gene02087	470101239	PREDICTED: leucine-rich repeat extensin-like protein 4 [Fragaria vesca subsp. vesca]
Fvb1	NON_SYNONYMOUS_CODING	gene02087	470101239	PREDICTED: leucine-rich repeat extensin-like protein 4 [Fragaria vesca subsp. vesca]
Fvb1	NON_SYNONYMOUS_CODING	gene02081	764505187	PREDICTED: F-box protein At5g49610-like [Fragaria vesca subsp. vesca]
Fvb1	NON_SYNONYMOUS_CODING	gene02081	764505187	PREDICTED: F-box protein At5g49610-like [Fragaria vesca subsp. vesca]
Fvb1	NON_SYNONYMOUS_CODING	gene02081	764505187	PREDICTED: F-box protein At5g49610-like [Fragaria vesca subsp. vesca]
Fvb1	NON_SYNONYMOUS_CODING	gene02081	764505187	PREDICTED: F-box protein At5g49610-like [Fragaria vesca subsp. vesca]
Fvb1	NON_SYNONYMOUS_CODING	gene02081	764505187	PREDICTED: F-box protein At5g49610-like [Fragaria vesca subsp. vesca]
Fvb1	NON_SYNONYMOUS_CODING	gene02072	470104598	PREDICTED: F-box protein At4g35733-like [Fragaria vesca subsp. vesca]
Fvb1	NON_SYNONYMOUS_CODING	gene02072	470104598	PREDICTED: F-box protein At4g35733-like [Fragaria vesca subsp. vesca]
Fvb1	NON_SYNONYMOUS_CODING	gene02072	470104598	PREDICTED: F-box protein At4g35733-like [Fragaria vesca subsp. vesca]
Fvb1	NON_SYNONYMOUS_CODING	gene02072	470104598	PREDICTED: F-box protein At4g35733-like [Fragaria vesca subsp. vesca]
Fvb1	NON_SYNONYMOUS_CODING	gene02072	470104598	PREDICTED: F-box protein At4g35733-like [Fragaria vesca subsp. vesca]
Fvb1	NON_SYNONYMOUS_CODING	gene02072	470104598	PREDICTED: F-box protein At4g35733-like [Fragaria vesca subsp. vesca]
Fvb1	NON_SYNONYMOUS_CODING	gene02072	470104598	PREDICTED: F-box protein At4g35733-like [Fragaria vesca subsp. vesca]
Fvb1	NON_SYNONYMOUS_CODING	gene02072	470104598	PREDICTED: F-box protein At4g35733-like [Fragaria vesca subsp. vesca]
Fvb1	NON_SYNONYMOUS_CODING	gene02072	470104598	PREDICTED: F-box protein At4g35733-like [Fragaria vesca subsp. vesca]
Fvb1	NON_SYNONYMOUS_CODING	gene02072	470104598	PREDICTED: F-box protein At4g35733-like [Fragaria vesca subsp. vesca]
Fvb1	NON_SYNONYMOUS_CODING	gene02072	470104598	PREDICTED: F-box protein At4g35733-like [Fragaria vesca subsp. vesca]
Fvb1	NON_SYNONYMOUS_CODING	gene02072	470104598	PREDICTED: F-box protein At4g35733-like [Fragaria vesca subsp. vesca]
Fvb1	NON_SYNONYMOUS_CODING	gene02072	470104598	PREDICTED: F-box protein At4g35733-like [Fragaria vesca subsp. vesca]
Fvb1	NON_SYNONYMOUS_CODING	gene02071	470104596	PREDICTED: F-box protein At4g35733-like [Fragaria vesca subsp. vesca]
Fvb1	NON_SYNONYMOUS_CODING	gene02071	470104596	PREDICTED: F-box protein At4g35733-like [Fragaria vesca subsp. vesca]
Fvb1	NON_SYNONYMOUS_CODING	gene02071	470104596	PREDICTED: F-box protein At4g35733-like [Fragaria vesca subsp. vesca]
Fvb1	NON_SYNONYMOUS_CODING	gene02071	470104596	PREDICTED: F-box protein At4g35733-like [Fragaria vesca subsp. vesca]
Fvb1	NON_SYNONYMOUS_CODING	gene02071	470104596	PREDICTED: F-box protein At4g35733-like [Fragaria vesca subsp. vesca]
Fvb1	NON_SYNONYMOUS_CODING	gene02071	470104596	PREDICTED: F-box protein At4g35733-like [Fragaria vesca subsp. vesca]
Fvb1	NON_SYNONYMOUS_CODING	gene02071	470104596	PREDICTED: F-box protein At4g35733-like [Fragaria vesca subsp. vesca]
Fvb1	NON_SYNONYMOUS_CODING	gene02071	470104596	PREDICTED: F-box protein At4g35733-like [Fragaria vesca subsp. vesca]
Fvb1	NON_SYNONYMOUS_CODING	gene02071	470104596	PREDICTED: F-box protein At4g35733-like [Fragaria vesca subsp. vesca]
Fvb1	NON_SYNONYMOUS_CODING	gene02071	470104596	PREDICTED: F-box protein At4g35733-like [Fragaria vesca subsp. vesca]
Fvb1	NON_SYNONYMOUS_CODING	gene02071	470104596	PREDICTED: F-box protein At4g35733-like [Fragaria vesca subsp. vesca]
Fvb1	NON_SYNONYMOUS_CODING	gene02071	470104596	PREDICTED: F-box protein At4g35733-like [Fragaria vesca subsp. vesca]
Fvb1	NON_SYNONYMOUS_CODING	gene02071	470104596	PREDICTED: F-box protein At4g35733-like [Fragaria vesca subsp. vesca]
Fvb1	NON_SYNONYMOUS_CODING	gene02071	470104596	PREDICTED: F-box protein At4g35733-like [Fragaria vesca subsp. vesca]
Fvb1	NON_SYNONYMOUS_CODING	gene02071	470104596	PREDICTED: F-box protein At4g35733-like [Fragaria vesca subsp. vesca]
Fvb1	NON_SYNONYMOUS_CODING	gene02071	470104596	PREDICTED: F-box protein At4g35733-like [Fragaria vesca subsp. vesca]
Fvb1	NON_SYNONYMOUS_CODING	gene02071	470104596	PREDICTED: F-box protein At4g35733-like [Fragaria vesca subsp. vesca]
Fvb1	NON_SYNONYMOUS_CODING	gene02071	470104596	PREDICTED: F-box protein At4g35733-like [Fragaria vesca subsp. vesca]
Fvb1	NON_SYNONYMOUS_CODING	gene02071	470104596	PREDICTED: F-box protein At4g35733-like [Fragaria vesca subsp. vesca]
Fvb1	NON_SYNONYMOUS_CODING	gene02071	470104596	PREDICTED: F-box protein At4g35733-like [Fragaria vesca subsp. vesca]
Fvb1	NON_SYNONYMOUS_CODING	gene02071	470104596	PREDICTED: F-box protein At4g35733-like [Fragaria vesca subsp. vesca]
Fvb1	NON_SYNONYMOUS_CODING	gene02062	764504956	PREDICTED: 1-aminocyclopropane-1-carboxylate oxidase homolog 6-like [Fragaria vesca subsp. vesca]
Fvb1	NON_SYNONYMOUS_CODING	gene02062	764504956	PREDICTED: 1-aminocyclopropane-1-carboxylate oxidase homolog 6-like [Fragaria vesca subsp. vesca]
Fvb1	NON_SYNONYMOUS_CODING	gene02062	764504956	PREDICTED: 1-aminocyclopropane-1-carboxylate oxidase homolog 6-like [Fragaria vesca subsp. vesca]
Fvb1	NON_SYNONYMOUS_CODING	gene02062	764504956	PREDICTED: 1-aminocyclopropane-1-carboxylate oxidase homolog 6-like [Fragaria vesca subsp. vesca]
Fvb1	NON_SYNONYMOUS_CODING	gene02062	764504956	PREDICTED: 1-aminocyclopropane-1-carboxylate oxidase homolog 6-like [Fragaria vesca subsp. vesca]
Fvb1	NON_SYNONYMOUS_CODING	gene02062	764504956	PREDICTED: 1-aminocyclopropane-1-carboxylate oxidase homolog 6-like [Fragaria vesca subsp. vesca]
Fvb1	NON_SYNONYMOUS_CODING	gene02062	764504956	PREDICTED: 1-aminocyclopropane-1-carboxylate oxidase homolog 6-like [Fragaria vesca subsp. vesca]
Fvb1	NON_SYNONYMOUS_CODING	gene02062	764504956	PREDICTED: 1-aminocyclopropane-1-carboxylate oxidase homolog 6-like [Fragaria vesca subsp. vesca]
Fvb1	NON_SYNONYMOUS_CODING	gene02062	764504956	PREDICTED: 1-aminocyclopropane-1-carboxylate oxidase homolog 6-like [Fragaria vesca subsp. vesca]
Fvb1	NON_SYNONYMOUS_CODING	gene02062	764504956	PREDICTED: 1-aminocyclopropane-1-carboxylate oxidase homolog 6-like [Fragaria vesca subsp. vesca]
Fvb1	NON_SYNONYMOUS_CODING	gene02062	764504956	PREDICTED: 1-aminocyclopropane-1-carboxylate oxidase homolog 6-like [Fragaria vesca subsp. vesca]
Fvb1	NON_SYNONYMOUS_CODING	gene02061	764521424	PREDICTED: zinc finger CCHC domain-containing protein 9-like [Fragaria vesca subsp. vesca]
Fvb1	NON_SYNONYMOUS_CODING	gene02061	764521424	PREDICTED: zinc finger CCHC domain-containing protein 9-like [Fragaria vesca subsp. vesca]
Fvb1	NON_SYNONYMOUS_CODING	gene02061	764521424	PREDICTED: zinc finger CCHC domain-containing protein 9-like [Fragaria vesca subsp. vesca]
Fvb1	NON_SYNONYMOUS_CODING	gene02061	764521424	PREDICTED: zinc finger CCHC domain-containing protein 9-like [Fragaria vesca subsp. vesca]
Fvb1	NON_SYNONYMOUS_CODING	gene02061	764521424	PREDICTED: zinc finger CCHC domain-containing protein 9-like [Fragaria vesca subsp. vesca]
Fvb1	NON_SYNONYMOUS_CODING	gene02060	470104586	PREDICTED: F-box/kelch-repeat protein At3g06240-like [Fragaria vesca subsp. vesca]
Fvb1	NON_SYNONYMOUS_CODING	gene02060	470104586	PREDICTED: F-box/kelch-repeat protein At3g06240-like [Fragaria vesca subsp. vesca]
Fvb1	NON_SYNONYMOUS_CODING	gene02060	470104586	PREDICTED: F-box/kelch-repeat protein At3g06240-like [Fragaria vesca subsp. vesca]
Fvb1	NON_SYNONYMOUS_CODING	gene02060	470104586	PREDICTED: F-box/kelch-repeat protein At3g06240-like [Fragaria vesca subsp. vesca]
Fvb1	NON_SYNONYMOUS_CODING	gene02060	470104586	PREDICTED: F-box/kelch-repeat protein At3g06240-like [Fragaria vesca subsp. vesca]
Fvb1	STOP_GAINED	gene02060	470104586	PREDICTED: F-box/kelch-repeat protein At3g06240-like [Fragaria vesca subsp. vesca]
Fvb1	NON_SYNONYMOUS_CODING	gene02060	470104586	PREDICTED: F-box/kelch-repeat protein At3g06240-like [Fragaria vesca subsp. vesca]
Fvb1	NON_SYNONYMOUS_CODING	gene02060	470104586	PREDICTED: F-box/kelch-repeat protein At3g06240-like [Fragaria vesca subsp. vesca]
Fvb1	NON_SYNONYMOUS_CODING	gene02060	470104586	PREDICTED: F-box/kelch-repeat protein At3g06240-like [Fragaria vesca subsp. vesca]
Fvb1	NON_SYNONYMOUS_CODING	gene02060	470104586	PREDICTED: F-box/kelch-repeat protein At3g06240-like [Fragaria vesca subsp. vesca]
Fvb1	NON_SYNONYMOUS_CODING	gene02060	470104586	PREDICTED: F-box/kelch-repeat protein At3g06240-like [Fragaria vesca subsp. vesca]
Fvb1	NON_SYNONYMOUS_CODING	gene02060	470104586	PREDICTED: F-box/kelch-repeat protein At3g06240-like [Fragaria vesca subsp. vesca]
Fvb1	NON_SYNONYMOUS_CODING	gene02060	470104586	PREDICTED: F-box/kelch-repeat protein At3g06240-like [Fragaria vesca subsp. vesca]
Fvb1	NON_SYNONYMOUS_CODING	gene02060	470104586	PREDICTED: F-box/kelch-repeat protein At3g06240-like [Fragaria vesca subsp. vesca]
Fvb1	NON_SYNONYMOUS_CODING	gene02060	470104586	PREDICTED: F-box/kelch-repeat protein At3g06240-like [Fragaria vesca subsp. vesca]
Fvb1	NON_SYNONYMOUS_CODING	gene11841	470128091	PREDICTED: cyclin-dependent kinase F-1 [Fragaria vesca subsp. vesca]
Fvb1	NON_SYNONYMOUS_CODING	gene11841	470128091	PREDICTED: cyclin-dependent kinase F-1 [Fragaria vesca subsp. vesca]
Fvb1	NON_SYNONYMOUS_CODING	gene11841	470128091	PREDICTED: cyclin-dependent kinase F-1 [Fragaria vesca subsp. vesca]
Fvb1	NON_SYNONYMOUS_CODING	gene11841	470128091	PREDICTED: cyclin-dependent kinase F-1 [Fragaria vesca subsp. vesca]
Fvb1	NON_SYNONYMOUS_CODING	gene11841	470128091	PREDICTED: cyclin-dependent kinase F-1 [Fragaria vesca subsp. vesca]
Fvb1	NON_SYNONYMOUS_CODING	gene11841	470128091	PREDICTED: cyclin-dependent kinase F-1 [Fragaria vesca subsp. vesca]
Fvb1	NON_SYNONYMOUS_CODING	gene11841	470128091	PREDICTED: cyclin-dependent kinase F-1 [Fragaria vesca subsp. vesca]
Fvb1	NON_SYNONYMOUS_CODING	gene11841	470128091	PREDICTED: cyclin-dependent kinase F-1 [Fragaria vesca subsp. vesca]
Fvb1	NON_SYNONYMOUS_CODING	gene11841	470128091	PREDICTED: cyclin-dependent kinase F-1 [Fragaria vesca subsp. vesca]
Fvb1	NON_SYNONYMOUS_CODING	gene11841	470128091	PREDICTED: cyclin-dependent kinase F-1 [Fragaria vesca subsp. vesca]
Fvb1	NON_SYNONYMOUS_CODING	gene11841	470128091	PREDICTED: cyclin-dependent kinase F-1 [Fragaria vesca subsp. vesca]
Fvb1	NON_SYNONYMOUS_CODING	gene11850	470128105	PREDICTED: NADPH:adrenodoxin oxidoreductase, mitochondrial-like [Fragaria vesca subsp. vesca]
Fvb1	NON_SYNONYMOUS_CODING	gene11850	470128105	PREDICTED: NADPH:adrenodoxin oxidoreductase, mitochondrial-like [Fragaria vesca subsp. vesca]
Fvb1	NON_SYNONYMOUS_CODING	gene11850	470128105	PREDICTED: NADPH:adrenodoxin oxidoreductase, mitochondrial-like [Fragaria vesca subsp. vesca]
Fvb1	NON_SYNONYMOUS_CODING	gene11850	470128105	PREDICTED: NADPH:adrenodoxin oxidoreductase, mitochondrial-like [Fragaria vesca subsp. vesca]
Fvb1	NON_SYNONYMOUS_CODING	gene11850	470128105	PREDICTED: NADPH:adrenodoxin oxidoreductase, mitochondrial-like [Fragaria vesca subsp. vesca]
Fvb1	NON_SYNONYMOUS_CODING	gene11851	764588442	PREDICTED: uncharacterized protein LOC105351628 [Fragaria vesca subsp. vesca]
Fvb1	NON_SYNONYMOUS_CODING	gene11851	764588442	PREDICTED: uncharacterized protein LOC105351628 [Fragaria vesca subsp. vesca]
Fvb1	NON_SYNONYMOUS_CODING	gene11851	764588442	PREDICTED: uncharacterized protein LOC105351628 [Fragaria vesca subsp. vesca]
Fvb1	NON_SYNONYMOUS_CODING	gene11851	764588442	PREDICTED: uncharacterized protein LOC105351628 [Fragaria vesca subsp. vesca]
Fvb1	NON_SYNONYMOUS_CODING	gene11851	764588442	PREDICTED: uncharacterized protein LOC105351628 [Fragaria vesca subsp. vesca]
Fvb1	NON_SYNONYMOUS_CODING	gene11853	764588446	PREDICTED: F-box/LRR-repeat/kelch-repeat protein At2g27520-like [Fragaria vesca subsp. vesca]
Fvb1	NON_SYNONYMOUS_CODING	gene11853	764588446	PREDICTED: F-box/LRR-repeat/kelch-repeat protein At2g27520-like [Fragaria vesca subsp. vesca]
Fvb1	NON_SYNONYMOUS_CODING	gene11853	764588446	PREDICTED: F-box/LRR-repeat/kelch-repeat protein At2g27520-like [Fragaria vesca subsp. vesca]
Fvb1	NON_SYNONYMOUS_CODING	gene11853	764588446	PREDICTED: F-box/LRR-repeat/kelch-repeat protein At2g27520-like [Fragaria vesca subsp. vesca]
Fvb1	NON_SYNONYMOUS_CODING	gene11853	764588446	PREDICTED: F-box/LRR-repeat/kelch-repeat protein At2g27520-like [Fragaria vesca subsp. vesca]
Fvb1	NON_SYNONYMOUS_CODING	gene11853	764588446	PREDICTED: F-box/LRR-repeat/kelch-repeat protein At2g27520-like [Fragaria vesca subsp. vesca]
Fvb1	NON_SYNONYMOUS_CODING	gene11853	764588446	PREDICTED: F-box/LRR-repeat/kelch-repeat protein At2g27520-like [Fragaria vesca subsp. vesca]
Fvb1	NON_SYNONYMOUS_CODING	gene11853	764588446	PREDICTED: F-box/LRR-repeat/kelch-repeat protein At2g27520-like [Fragaria vesca subsp. vesca]
Fvb1	NON_SYNONYMOUS_CODING	gene11853	764588446	PREDICTED: F-box/LRR-repeat/kelch-repeat protein At2g27520-like [Fragaria vesca subsp. vesca]
Fvb1	NON_SYNONYMOUS_CODING	gene11853	764588446	PREDICTED: F-box/LRR-repeat/kelch-repeat protein At2g27520-like [Fragaria vesca subsp. vesca]
Fvb1	NON_SYNONYMOUS_CODING	gene11853	764588446	PREDICTED: F-box/LRR-repeat/kelch-repeat protein At2g27520-like [Fragaria vesca subsp. vesca]
Fvb1	NON_SYNONYMOUS_CODING	gene11853	764588446	PREDICTED: F-box/LRR-repeat/kelch-repeat protein At2g27520-like [Fragaria vesca subsp. vesca]
Fvb1	NON_SYNONYMOUS_CODING	gene11853	764588446	PREDICTED: F-box/LRR-repeat/kelch-repeat protein At2g27520-like [Fragaria vesca subsp. vesca]
Fvb1	NON_SYNONYMOUS_CODING	gene11853	764588446	PREDICTED: F-box/LRR-repeat/kelch-repeat protein At2g27520-like [Fragaria vesca subsp. vesca]
Fvb1	NON_SYNONYMOUS_CODING	gene11853	764588446	PREDICTED: F-box/LRR-repeat/kelch-repeat protein At2g27520-like [Fragaria vesca subsp. vesca]
Fvb1	NON_SYNONYMOUS_CODING	gene11853	764588446	PREDICTED: F-box/LRR-repeat/kelch-repeat protein At2g27520-like [Fragaria vesca subsp. vesca]
Fvb1	NON_SYNONYMOUS_CODING	gene11853	764588446	PREDICTED: F-box/LRR-repeat/kelch-repeat protein At2g27520-like [Fragaria vesca subsp. vesca]
Fvb1	NON_SYNONYMOUS_CODING	gene11853	764588446	PREDICTED: F-box/LRR-repeat/kelch-repeat protein At2g27520-like [Fragaria vesca subsp. vesca]
Fvb1	NON_SYNONYMOUS_CODING	gene11853	764588446	PREDICTED: F-box/LRR-repeat/kelch-repeat protein At2g27520-like [Fragaria vesca subsp. vesca]
Fvb1	NON_SYNONYMOUS_CODING	gene11853	764588446	PREDICTED: F-box/LRR-repeat/kelch-repeat protein At2g27520-like [Fragaria vesca subsp. vesca]
Fvb1	NON_SYNONYMOUS_CODING	gene11853	764588446	PREDICTED: F-box/LRR-repeat/kelch-repeat protein At2g27520-like [Fragaria vesca subsp. vesca]
Fvb1	NON_SYNONYMOUS_CODING	gene11853	764588446	PREDICTED: F-box/LRR-repeat/kelch-repeat protein At2g27520-like [Fragaria vesca subsp. vesca]
Fvb1	NON_SYNONYMOUS_CODING	gene11853	764588446	PREDICTED: F-box/LRR-repeat/kelch-repeat protein At2g27520-like [Fragaria vesca subsp. vesca]
Fvb1	NON_SYNONYMOUS_CODING	gene11853	764588446	PREDICTED: F-box/LRR-repeat/kelch-repeat protein At2g27520-like [Fragaria vesca subsp. vesca]
Fvb1	NON_SYNONYMOUS_CODING	gene11853	764588446	PREDICTED: F-box/LRR-repeat/kelch-repeat protein At2g27520-like [Fragaria vesca subsp. vesca]
Fvb1	NON_SYNONYMOUS_CODING	gene11853	764588446	PREDICTED: F-box/LRR-repeat/kelch-repeat protein At2g27520-like [Fragaria vesca subsp. vesca]
Fvb1	NON_SYNONYMOUS_CODING	gene11853	764588446	PREDICTED: F-box/LRR-repeat/kelch-repeat protein At2g27520-like [Fragaria vesca subsp. vesca]
Fvb1	NON_SYNONYMOUS_CODING	gene11853	764588446	PREDICTED: F-box/LRR-repeat/kelch-repeat protein At2g27520-like [Fragaria vesca subsp. vesca]
Fvb1	NON_SYNONYMOUS_CODING	gene11853	764588446	PREDICTED: F-box/LRR-repeat/kelch-repeat protein At2g27520-like [Fragaria vesca subsp. vesca]
Fvb1	NON_SYNONYMOUS_CODING	gene11856	764588442	PREDICTED: uncharacterized protein LOC105351628 [Fragaria vesca subsp. vesca]
Fvb1	NON_SYNONYMOUS_CODING	gene11856	764588442	PREDICTED: uncharacterized protein LOC105351628 [Fragaria vesca subsp. vesca]
Fvb1	NON_SYNONYMOUS_CODING	gene11856	764588442	PREDICTED: uncharacterized protein LOC105351628 [Fragaria vesca subsp. vesca]
Fvb1	NON_SYNONYMOUS_CODING	gene11859	470138692	PREDICTED: uncharacterized protein LOC101300838 [Fragaria vesca subsp. vesca]
Fvb1	NON_SYNONYMOUS_CODING	gene11859	470138692	PREDICTED: uncharacterized protein LOC101300838 [Fragaria vesca subsp. vesca]
Fvb1	NON_SYNONYMOUS_CODING	gene11859	470138692	PREDICTED: uncharacterized protein LOC101300838 [Fragaria vesca subsp. vesca]
Fvb1	NON_SYNONYMOUS_CODING	gene11859	470138692	PREDICTED: uncharacterized protein LOC101300838 [Fragaria vesca subsp. vesca]
Fvb1	NON_SYNONYMOUS_CODING	gene11859	470138692	PREDICTED: uncharacterized protein LOC101300838 [Fragaria vesca subsp. vesca]
Fvb1	NON_SYNONYMOUS_CODING	gene11859	470138692	PREDICTED: uncharacterized protein LOC101300838 [Fragaria vesca subsp. vesca]
Fvb1	NON_SYNONYMOUS_CODING	gene11859	470138692	PREDICTED: uncharacterized protein LOC101300838 [Fragaria vesca subsp. vesca]
Fvb1	NON_SYNONYMOUS_CODING	gene11859	470138692	PREDICTED: uncharacterized protein LOC101300838 [Fragaria vesca subsp. vesca]
Fvb1	NON_SYNONYMOUS_CODING	gene11859	470138692	PREDICTED: uncharacterized protein LOC101300838 [Fragaria vesca subsp. vesca]
Fvb1	NON_SYNONYMOUS_CODING	gene11859	470138692	PREDICTED: uncharacterized protein LOC101300838 [Fragaria vesca subsp. vesca]
Fvb1	NON_SYNONYMOUS_CODING	gene11859	470138692	PREDICTED: uncharacterized protein LOC101300838 [Fragaria vesca subsp. vesca]
Fvb1	START_LOST	gene11859	470138692	PREDICTED: uncharacterized protein LOC101300838 [Fragaria vesca subsp. vesca]
Fvb1	NON_SYNONYMOUS_CODING	gene11867	470102001	PREDICTED: zinc finger CCCH domain-containing protein 44-like [Fragaria vesca subsp. vesca]
Fvb1	NON_SYNONYMOUS_CODING	gene11867	470102001	PREDICTED: zinc finger CCCH domain-containing protein 44-like [Fragaria vesca subsp. vesca]
Fvb1	NON_SYNONYMOUS_CODING	gene11867	470102001	PREDICTED: zinc finger CCCH domain-containing protein 44-like [Fragaria vesca subsp. vesca]
Fvb1	NON_SYNONYMOUS_CODING	gene11867	470102001	PREDICTED: zinc finger CCCH domain-containing protein 44-like [Fragaria vesca subsp. vesca]
Fvb1	NON_SYNONYMOUS_CODING	gene11867	470102001	PREDICTED: zinc finger CCCH domain-containing protein 44-like [Fragaria vesca subsp. vesca]
Fvb1	NON_SYNONYMOUS_CODING	gene11867	470102001	PREDICTED: zinc finger CCCH domain-containing protein 44-like [Fragaria vesca subsp. vesca]
Fvb1	NON_SYNONYMOUS_CODING	gene11867	470102001	PREDICTED: zinc finger CCCH domain-containing protein 44-like [Fragaria vesca subsp. vesca]
Fvb1	NON_SYNONYMOUS_CODING	gene11867	470102001	PREDICTED: zinc finger CCCH domain-containing protein 44-like [Fragaria vesca subsp. vesca]
Fvb1	NON_SYNONYMOUS_CODING	gene11867	470102001	PREDICTED: zinc finger CCCH domain-containing protein 44-like [Fragaria vesca subsp. vesca]
Fvb1	NON_SYNONYMOUS_CODING	gene11867	470102001	PREDICTED: zinc finger CCCH domain-containing protein 44-like [Fragaria vesca subsp. vesca]
Fvb1	NON_SYNONYMOUS_CODING	gene11867	470102001	PREDICTED: zinc finger CCCH domain-containing protein 44-like [Fragaria vesca subsp. vesca]
Fvb1	NON_SYNONYMOUS_CODING	gene11867	470102001	PREDICTED: zinc finger CCCH domain-containing protein 44-like [Fragaria vesca subsp. vesca]
Fvb1	NON_SYNONYMOUS_CODING	gene11867	470102001	PREDICTED: zinc finger CCCH domain-containing protein 44-like [Fragaria vesca subsp. vesca]
Fvb1	NON_SYNONYMOUS_CODING	gene11867	470102001	PREDICTED: zinc finger CCCH domain-containing protein 44-like [Fragaria vesca subsp. vesca]
Fvb1	NON_SYNONYMOUS_CODING	gene11867	470102001	PREDICTED: zinc finger CCCH domain-containing protein 44-like [Fragaria vesca subsp. vesca]
Fvb1	NON_SYNONYMOUS_CODING	gene11867	470102001	PREDICTED: zinc finger CCCH domain-containing protein 44-like [Fragaria vesca subsp. vesca]
Fvb1	NON_SYNONYMOUS_CODING	gene11867	470102001	PREDICTED: zinc finger CCCH domain-containing protein 44-like [Fragaria vesca subsp. vesca]
Fvb1	NON_SYNONYMOUS_CODING	gene11867	470102001	PREDICTED: zinc finger CCCH domain-containing protein 44-like [Fragaria vesca subsp. vesca]
Fvb1	NON_SYNONYMOUS_CODING	gene11867	470102001	PREDICTED: zinc finger CCCH domain-containing protein 44-like [Fragaria vesca subsp. vesca]
Fvb1	NON_SYNONYMOUS_CODING	gene11867	470102001	PREDICTED: zinc finger CCCH domain-containing protein 44-like [Fragaria vesca subsp. vesca]
Fvb1	NON_SYNONYMOUS_CODING	gene11867	470102001	PREDICTED: zinc finger CCCH domain-containing protein 44-like [Fragaria vesca subsp. vesca]
Fvb1	NON_SYNONYMOUS_CODING	gene11867	470102001	PREDICTED: zinc finger CCCH domain-containing protein 44-like [Fragaria vesca subsp. vesca]
Fvb1	NON_SYNONYMOUS_CODING	gene11867	470102001	PREDICTED: zinc finger CCCH domain-containing protein 44-like [Fragaria vesca subsp. vesca]
Fvb1	NON_SYNONYMOUS_CODING	gene11867	470102001	PREDICTED: zinc finger CCCH domain-containing protein 44-like [Fragaria vesca subsp. vesca]
Fvb1	NON_SYNONYMOUS_CODING	gene11867	470102001	PREDICTED: zinc finger CCCH domain-containing protein 44-like [Fragaria vesca subsp. vesca]
Fvb1	NON_SYNONYMOUS_CODING	gene11867	470102001	PREDICTED: zinc finger CCCH domain-containing protein 44-like [Fragaria vesca subsp. vesca]
Fvb1	NON_SYNONYMOUS_CODING	gene11867	470102001	PREDICTED: zinc finger CCCH domain-containing protein 44-like [Fragaria vesca subsp. vesca]
Fvb1	NON_SYNONYMOUS_CODING	gene11867	470102001	PREDICTED: zinc finger CCCH domain-containing protein 44-like [Fragaria vesca subsp. vesca]
Fvb1	NON_SYNONYMOUS_CODING	gene11869	470102004	PREDICTED: transmembrane protein 234 homolog [Fragaria vesca subsp. vesca]
Fvb1	NON_SYNONYMOUS_CODING	gene11869	470102004	PREDICTED: transmembrane protein 234 homolog [Fragaria vesca subsp. vesca]
Fvb1	NON_SYNONYMOUS_CODING	gene11869	470102004	PREDICTED: transmembrane protein 234 homolog [Fragaria vesca subsp. vesca]
Fvb1	NON_SYNONYMOUS_CODING	gene11874	470102008	PREDICTED: E3 ubiquitin-protein ligase ATL42 [Fragaria vesca subsp. vesca]
Fvb1	NON_SYNONYMOUS_CODING	gene11874	470102008	PREDICTED: E3 ubiquitin-protein ligase ATL42 [Fragaria vesca subsp. vesca]
Fvb1	NON_SYNONYMOUS_CODING	gene11874	470102008	PREDICTED: E3 ubiquitin-protein ligase ATL42 [Fragaria vesca subsp. vesca]
Fvb1	NON_SYNONYMOUS_CODING	gene11874	470102008	PREDICTED: E3 ubiquitin-protein ligase ATL42 [Fragaria vesca subsp. vesca]
Fvb1	NON_SYNONYMOUS_CODING	gene11874	470102008	PREDICTED: E3 ubiquitin-protein ligase ATL42 [Fragaria vesca subsp. vesca]
Fvb1	NON_SYNONYMOUS_CODING	gene11874	470102008	PREDICTED: E3 ubiquitin-protein ligase ATL42 [Fragaria vesca subsp. vesca]
Fvb1	NON_SYNONYMOUS_CODING	gene11874	470102008	PREDICTED: E3 ubiquitin-protein ligase ATL42 [Fragaria vesca subsp. vesca]
Fvb1	NON_SYNONYMOUS_CODING	gene11874	470102008	PREDICTED: E3 ubiquitin-protein ligase ATL42 [Fragaria vesca subsp. vesca]
Fvb1	NON_SYNONYMOUS_CODING	gene11874	470102008	PREDICTED: E3 ubiquitin-protein ligase ATL42 [Fragaria vesca subsp. vesca]
Fvb1	NON_SYNONYMOUS_CODING	gene11874	470102008	PREDICTED: E3 ubiquitin-protein ligase ATL42 [Fragaria vesca subsp. vesca]
Fvb1	NON_SYNONYMOUS_CODING	gene11874	470102008	PREDICTED: E3 ubiquitin-protein ligase ATL42 [Fragaria vesca subsp. vesca]
Fvb1	NON_SYNONYMOUS_CODING	gene11876	470105013	PREDICTED: uncharacterized protein LOC101301246 [Fragaria vesca subsp. vesca]
Fvb1	NON_SYNONYMOUS_CODING	gene11876	470105013	PREDICTED: uncharacterized protein LOC101301246 [Fragaria vesca subsp. vesca]
Fvb1	NON_SYNONYMOUS_CODING	gene11876	470105013	PREDICTED: uncharacterized protein LOC101301246 [Fragaria vesca subsp. vesca]
Fvb1	NON_SYNONYMOUS_CODING	gene11876	470105013	PREDICTED: uncharacterized protein LOC101301246 [Fragaria vesca subsp. vesca]
Fvb1	NON_SYNONYMOUS_CODING	gene11876	470105013	PREDICTED: uncharacterized protein LOC101301246 [Fragaria vesca subsp. vesca]
Fvb1	NON_SYNONYMOUS_CODING	gene11876	470105013	PREDICTED: uncharacterized protein LOC101301246 [Fragaria vesca subsp. vesca]
Fvb1	NON_SYNONYMOUS_CODING	gene11876	470105013	PREDICTED: uncharacterized protein LOC101301246 [Fragaria vesca subsp. vesca]
Fvb1	NON_SYNONYMOUS_CODING	gene11882	470102022	PREDICTED: ethylene-responsive transcription factor TINY [Fragaria vesca subsp. vesca]
Fvb1	NON_SYNONYMOUS_CODING	gene11882	470102022	PREDICTED: ethylene-responsive transcription factor TINY [Fragaria vesca subsp. vesca]
Fvb1	NON_SYNONYMOUS_CODING	gene11882	470102022	PREDICTED: ethylene-responsive transcription factor TINY [Fragaria vesca subsp. vesca]
Fvb1	NON_SYNONYMOUS_CODING	gene11882	470102022	PREDICTED: ethylene-responsive transcription factor TINY [Fragaria vesca subsp. vesca]
Fvb1	NON_SYNONYMOUS_CODING	gene11882	470102022	PREDICTED: ethylene-responsive transcription factor TINY [Fragaria vesca subsp. vesca]
Fvb1	NON_SYNONYMOUS_CODING	gene11882	470102022	PREDICTED: ethylene-responsive transcription factor TINY [Fragaria vesca subsp. vesca]
Fvb1	NON_SYNONYMOUS_CODING	gene11882	470102022	PREDICTED: ethylene-responsive transcription factor TINY [Fragaria vesca subsp. vesca]
Fvb1	NON_SYNONYMOUS_CODING	gene11882	470102022	PREDICTED: ethylene-responsive transcription factor TINY [Fragaria vesca subsp. vesca]
Fvb1	NON_SYNONYMOUS_CODING	gene11882	470102022	PREDICTED: ethylene-responsive transcription factor TINY [Fragaria vesca subsp. vesca]
Fvb1	NON_SYNONYMOUS_CODING	gene11882	470102022	PREDICTED: ethylene-responsive transcription factor TINY [Fragaria vesca subsp. vesca]
Fvb1	NON_SYNONYMOUS_CODING	gene11882	470102022	PREDICTED: ethylene-responsive transcription factor TINY [Fragaria vesca subsp. vesca]
Fvb1	NON_SYNONYMOUS_CODING	gene11886	470102028	PREDICTED: SNW/SKI-interacting protein [Fragaria vesca subsp. vesca]
Fvb1	NON_SYNONYMOUS_CODING	gene11886	470102028	PREDICTED: SNW/SKI-interacting protein [Fragaria vesca subsp. vesca]
Fvb1	NON_SYNONYMOUS_CODING	gene11886	470102028	PREDICTED: SNW/SKI-interacting protein [Fragaria vesca subsp. vesca]
Fvb1	NON_SYNONYMOUS_CODING	gene11886	470102028	PREDICTED: SNW/SKI-interacting protein [Fragaria vesca subsp. vesca]
Fvb1	NON_SYNONYMOUS_CODING	gene11888	470105017	PREDICTED: cell wall / vacuolar inhibitor of fructosidase 1-like [Fragaria vesca subsp. vesca]
Fvb1	NON_SYNONYMOUS_CODING	gene11888	470105017	PREDICTED: cell wall / vacuolar inhibitor of fructosidase 1-like [Fragaria vesca subsp. vesca]
Fvb1	NON_SYNONYMOUS_CODING	gene11890	645235973	PREDICTED: probable F-box protein At1g65740 [Prunus mume]
Fvb1	NON_SYNONYMOUS_CODING	gene11893	764508834	PREDICTED: lachrymatory-factor synthase-like [Fragaria vesca subsp. vesca]
Fvb1	NON_SYNONYMOUS_CODING	gene11893	764508834	PREDICTED: lachrymatory-factor synthase-like [Fragaria vesca subsp. vesca]
Fvb1	STOP_GAINED	gene11893	764508834	PREDICTED: lachrymatory-factor synthase-like [Fragaria vesca subsp. vesca]
Fvb1	NON_SYNONYMOUS_CODING	gene11893	764508834	PREDICTED: lachrymatory-factor synthase-like [Fragaria vesca subsp. vesca]
Fvb1	NON_SYNONYMOUS_CODING	gene11893	764508834	PREDICTED: lachrymatory-factor synthase-like [Fragaria vesca subsp. vesca]
Fvb1	NON_SYNONYMOUS_CODING	gene11893	764508834	PREDICTED: lachrymatory-factor synthase-like [Fragaria vesca subsp. vesca]
Fvb1	NON_SYNONYMOUS_CODING	gene11893	764508834	PREDICTED: lachrymatory-factor synthase-like [Fragaria vesca subsp. vesca]
Fvb1	NON_SYNONYMOUS_CODING	gene11895	470102036	PREDICTED: uncharacterized protein LOC101293225 [Fragaria vesca subsp. vesca]
Fvb1	NON_SYNONYMOUS_CODING	gene11895	470102036	PREDICTED: uncharacterized protein LOC101293225 [Fragaria vesca subsp. vesca]
Fvb1	NON_SYNONYMOUS_CODING	gene11895	470102036	PREDICTED: uncharacterized protein LOC101293225 [Fragaria vesca subsp. vesca]
Fvb1	NON_SYNONYMOUS_CODING	gene11895	470102036	PREDICTED: uncharacterized protein LOC101293225 [Fragaria vesca subsp. vesca]
Fvb1	NON_SYNONYMOUS_CODING	gene11895	470102036	PREDICTED: uncharacterized protein LOC101293225 [Fragaria vesca subsp. vesca]
Fvb1	NON_SYNONYMOUS_CODING	gene11895	470102036	PREDICTED: uncharacterized protein LOC101293225 [Fragaria vesca subsp. vesca]
Fvb1	NON_SYNONYMOUS_CODING	gene11895	470102036	PREDICTED: uncharacterized protein LOC101293225 [Fragaria vesca subsp. vesca]
Fvb1	NON_SYNONYMOUS_CODING	gene11895	470102036	PREDICTED: uncharacterized protein LOC101293225 [Fragaria vesca subsp. vesca]
Fvb1	NON_SYNONYMOUS_CODING	gene11895	470102036	PREDICTED: uncharacterized protein LOC101293225 [Fragaria vesca subsp. vesca]
Fvb1	NON_SYNONYMOUS_CODING	gene11895	470102036	PREDICTED: uncharacterized protein LOC101293225 [Fragaria vesca subsp. vesca]
Fvb1	NON_SYNONYMOUS_CODING	gene11895	470102036	PREDICTED: uncharacterized protein LOC101293225 [Fragaria vesca subsp. vesca]
Fvb1	NON_SYNONYMOUS_CODING	gene11895	470102036	PREDICTED: uncharacterized protein LOC101293225 [Fragaria vesca subsp. vesca]
Fvb1	NON_SYNONYMOUS_CODING	gene11895	470102036	PREDICTED: uncharacterized protein LOC101293225 [Fragaria vesca subsp. vesca]
Fvb1	NON_SYNONYMOUS_CODING	gene11895	470102036	PREDICTED: uncharacterized protein LOC101293225 [Fragaria vesca subsp. vesca]
Fvb1	NON_SYNONYMOUS_CODING	gene11281	470102038	PREDICTED: uncharacterized protein LOC101293711 [Fragaria vesca subsp. vesca]
Fvb1	NON_SYNONYMOUS_CODING	gene11281	470102038	PREDICTED: uncharacterized protein LOC101293711 [Fragaria vesca subsp. vesca]
Fvb1	NON_SYNONYMOUS_CODING	gene11281	470102038	PREDICTED: uncharacterized protein LOC101293711 [Fragaria vesca subsp. vesca]
Fvb1	NON_SYNONYMOUS_CODING	gene11281	470102038	PREDICTED: uncharacterized protein LOC101293711 [Fragaria vesca subsp. vesca]
Fvb1	NON_SYNONYMOUS_CODING	gene11281	470102038	PREDICTED: uncharacterized protein LOC101293711 [Fragaria vesca subsp. vesca]
Fvb1	NON_SYNONYMOUS_CODING	gene11281	470102038	PREDICTED: uncharacterized protein LOC101293711 [Fragaria vesca subsp. vesca]
Fvb1	NON_SYNONYMOUS_CODING	gene11281	470102038	PREDICTED: uncharacterized protein LOC101293711 [Fragaria vesca subsp. vesca]
Fvb1	NON_SYNONYMOUS_CODING	gene11281	470102038	PREDICTED: uncharacterized protein LOC101293711 [Fragaria vesca subsp. vesca]
Fvb1	NON_SYNONYMOUS_CODING	gene11288	764521764	PREDICTED: E3 ubiquitin-protein ligase RING1-like [Fragaria vesca subsp. vesca]
Fvb1	NON_SYNONYMOUS_CODING	gene11288	764521764	PREDICTED: E3 ubiquitin-protein ligase RING1-like [Fragaria vesca subsp. vesca]
Fvb1	NON_SYNONYMOUS_CODING	gene11288	764521764	PREDICTED: E3 ubiquitin-protein ligase RING1-like [Fragaria vesca subsp. vesca]
Fvb1	NON_SYNONYMOUS_CODING	gene11288	764521764	PREDICTED: E3 ubiquitin-protein ligase RING1-like [Fragaria vesca subsp. vesca]
Fvb1	NON_SYNONYMOUS_CODING	gene11288	764521764	PREDICTED: E3 ubiquitin-protein ligase RING1-like [Fragaria vesca subsp. vesca]
Fvb1	NON_SYNONYMOUS_CODING	gene11288	764521764	PREDICTED: E3 ubiquitin-protein ligase RING1-like [Fragaria vesca subsp. vesca]
Fvb1	NON_SYNONYMOUS_CODING	gene11288	764521764	PREDICTED: E3 ubiquitin-protein ligase RING1-like [Fragaria vesca subsp. vesca]
Fvb1	NON_SYNONYMOUS_CODING	gene11288	764521764	PREDICTED: E3 ubiquitin-protein ligase RING1-like [Fragaria vesca subsp. vesca]
Fvb1	NON_SYNONYMOUS_CODING	gene11288	764521764	PREDICTED: E3 ubiquitin-protein ligase RING1-like [Fragaria vesca subsp. vesca]
Fvb1	NON_SYNONYMOUS_CODING	gene11288	764521764	PREDICTED: E3 ubiquitin-protein ligase RING1-like [Fragaria vesca subsp. vesca]
Fvb1	NON_SYNONYMOUS_CODING	gene11288	764521764	PREDICTED: E3 ubiquitin-protein ligase RING1-like [Fragaria vesca subsp. vesca]
Fvb1	NON_SYNONYMOUS_CODING	gene11288	764521764	PREDICTED: E3 ubiquitin-protein ligase RING1-like [Fragaria vesca subsp. vesca]
Fvb1	NON_SYNONYMOUS_CODING	gene11288	764521764	PREDICTED: E3 ubiquitin-protein ligase RING1-like [Fragaria vesca subsp. vesca]
Fvb1	NON_SYNONYMOUS_CODING	gene11288	764521764	PREDICTED: E3 ubiquitin-protein ligase RING1-like [Fragaria vesca subsp. vesca]
Fvb1	NON_SYNONYMOUS_CODING	gene11288	764521764	PREDICTED: E3 ubiquitin-protein ligase RING1-like [Fragaria vesca subsp. vesca]
Fvb1	NON_SYNONYMOUS_CODING	gene11288	764521764	PREDICTED: E3 ubiquitin-protein ligase RING1-like [Fragaria vesca subsp. vesca]
Fvb1	NON_SYNONYMOUS_CODING	gene11288	764521764	PREDICTED: E3 ubiquitin-protein ligase RING1-like [Fragaria vesca subsp. vesca]
Fvb1	NON_SYNONYMOUS_CODING	gene11288	764521764	PREDICTED: E3 ubiquitin-protein ligase RING1-like [Fragaria vesca subsp. vesca]
Fvb1	NON_SYNONYMOUS_CODING	gene11290	470105025	PREDICTED: E3 ubiquitin-protein ligase RNF181-like [Fragaria vesca subsp. vesca]
Fvb1	NON_SYNONYMOUS_CODING	gene11290	470105025	PREDICTED: E3 ubiquitin-protein ligase RNF181-like [Fragaria vesca subsp. vesca]
Fvb1	NON_SYNONYMOUS_CODING	gene11290	470105025	PREDICTED: E3 ubiquitin-protein ligase RNF181-like [Fragaria vesca subsp. vesca]
Fvb1	NON_SYNONYMOUS_CODING	gene11290	470105025	PREDICTED: E3 ubiquitin-protein ligase RNF181-like [Fragaria vesca subsp. vesca]
Fvb1	NON_SYNONYMOUS_CODING	gene11298	470120001	PREDICTED: apyrase 2-like [Fragaria vesca subsp. vesca]
Fvb1	NON_SYNONYMOUS_CODING	gene11298	470120001	PREDICTED: apyrase 2-like [Fragaria vesca subsp. vesca]
Fvb1	NON_SYNONYMOUS_CODING	gene11298	470120001	PREDICTED: apyrase 2-like [Fragaria vesca subsp. vesca]
Fvb1	NON_SYNONYMOUS_CODING	gene11299	470102058	PREDICTED: uncharacterized protein LOC101296509 [Fragaria vesca subsp. vesca]
Fvb1	NON_SYNONYMOUS_CODING	gene11299	470102058	PREDICTED: uncharacterized protein LOC101296509 [Fragaria vesca subsp. vesca]
Fvb1	NON_SYNONYMOUS_CODING	gene11299	470102058	PREDICTED: uncharacterized protein LOC101296509 [Fragaria vesca subsp. vesca]
Fvb1	NON_SYNONYMOUS_CODING	gene11299	470102058	PREDICTED: uncharacterized protein LOC101296509 [Fragaria vesca subsp. vesca]
Fvb1	NON_SYNONYMOUS_CODING	gene11299	470102058	PREDICTED: uncharacterized protein LOC101296509 [Fragaria vesca subsp. vesca]
Fvb1	NON_SYNONYMOUS_CODING	gene11299	470102058	PREDICTED: uncharacterized protein LOC101296509 [Fragaria vesca subsp. vesca]
Fvb1	NON_SYNONYMOUS_CODING	gene11299	470102058	PREDICTED: uncharacterized protein LOC101296509 [Fragaria vesca subsp. vesca]
Fvb1	NON_SYNONYMOUS_CODING	gene11299	470102058	PREDICTED: uncharacterized protein LOC101296509 [Fragaria vesca subsp. vesca]
Fvb1	NON_SYNONYMOUS_CODING	gene11299	470102058	PREDICTED: uncharacterized protein LOC101296509 [Fragaria vesca subsp. vesca]
Fvb1	NON_SYNONYMOUS_CODING	gene11299	470102058	PREDICTED: uncharacterized protein LOC101296509 [Fragaria vesca subsp. vesca]
Fvb1	NON_SYNONYMOUS_CODING	gene11299	470102058	PREDICTED: uncharacterized protein LOC101296509 [Fragaria vesca subsp. vesca]
Fvb1	NON_SYNONYMOUS_CODING	gene11299	470102058	PREDICTED: uncharacterized protein LOC101296509 [Fragaria vesca subsp. vesca]
Fvb1	NON_SYNONYMOUS_CODING	gene11299	470102058	PREDICTED: uncharacterized protein LOC101296509 [Fragaria vesca subsp. vesca]
Fvb1	NON_SYNONYMOUS_CODING	gene11299	470102058	PREDICTED: uncharacterized protein LOC101296509 [Fragaria vesca subsp. vesca]
Fvb1	NON_SYNONYMOUS_CODING	gene11299	470102058	PREDICTED: uncharacterized protein LOC101296509 [Fragaria vesca subsp. vesca]
Fvb1	NON_SYNONYMOUS_CODING	gene11299	470102058	PREDICTED: uncharacterized protein LOC101296509 [Fragaria vesca subsp. vesca]
Fvb1	NON_SYNONYMOUS_CODING	gene11299	470102058	PREDICTED: uncharacterized protein LOC101296509 [Fragaria vesca subsp. vesca]
Fvb1	NON_SYNONYMOUS_CODING	gene11299	470102058	PREDICTED: uncharacterized protein LOC101296509 [Fragaria vesca subsp. vesca]
Fvb1	NON_SYNONYMOUS_CODING	gene11299	470102058	PREDICTED: uncharacterized protein LOC101296509 [Fragaria vesca subsp. vesca]
Fvb1	NON_SYNONYMOUS_CODING	gene11299	470102058	PREDICTED: uncharacterized protein LOC101296509 [Fragaria vesca subsp. vesca]
Fvb1	NON_SYNONYMOUS_CODING	gene11299	470102058	PREDICTED: uncharacterized protein LOC101296509 [Fragaria vesca subsp. vesca]
Fvb1	NON_SYNONYMOUS_CODING	gene11299	470102058	PREDICTED: uncharacterized protein LOC101296509 [Fragaria vesca subsp. vesca]
Fvb1	NON_SYNONYMOUS_CODING	gene11299	470102058	PREDICTED: uncharacterized protein LOC101296509 [Fragaria vesca subsp. vesca]
Fvb1	NON_SYNONYMOUS_CODING	gene11299	470102058	PREDICTED: uncharacterized protein LOC101296509 [Fragaria vesca subsp. vesca]
Fvb1	NON_SYNONYMOUS_CODING	gene11299	470102058	PREDICTED: uncharacterized protein LOC101296509 [Fragaria vesca subsp. vesca]
Fvb1	NON_SYNONYMOUS_CODING	gene11299	470102058	PREDICTED: uncharacterized protein LOC101296509 [Fragaria vesca subsp. vesca]
Fvb1	NON_SYNONYMOUS_CODING	gene11299	470102058	PREDICTED: uncharacterized protein LOC101296509 [Fragaria vesca subsp. vesca]
Fvb1	NON_SYNONYMOUS_CODING	gene11299	470102058	PREDICTED: uncharacterized protein LOC101296509 [Fragaria vesca subsp. vesca]
Fvb1	NON_SYNONYMOUS_CODING	gene11300	470102060	PREDICTED: mitochondrial import inner membrane translocase subunit TIM17-2-like [Fragaria vesca subsp. vesca]
Fvb1	NON_SYNONYMOUS_CODING	gene11300	470102060	PREDICTED: mitochondrial import inner membrane translocase subunit TIM17-2-like [Fragaria vesca subsp. vesca]
Fvb1	NON_SYNONYMOUS_CODING	gene11300	470102060	PREDICTED: mitochondrial import inner membrane translocase subunit TIM17-2-like [Fragaria vesca subsp. vesca]
Fvb1	NON_SYNONYMOUS_CODING	gene11300	470102060	PREDICTED: mitochondrial import inner membrane translocase subunit TIM17-2-like [Fragaria vesca subsp. vesca]
Fvb1	NON_SYNONYMOUS_CODING	gene11300	470102060	PREDICTED: mitochondrial import inner membrane translocase subunit TIM17-2-like [Fragaria vesca subsp. vesca]
Fvb1	NON_SYNONYMOUS_CODING	gene11301	764508980	PREDICTED: probable 3-hydroxyisobutyrate dehydrogenase-like 1, mitochondrial [Fragaria vesca subsp. vesca]
Fvb1	NON_SYNONYMOUS_CODING	gene11301	764508980	PREDICTED: probable 3-hydroxyisobutyrate dehydrogenase-like 1, mitochondrial [Fragaria vesca subsp. vesca]
Fvb1	NON_SYNONYMOUS_CODING	gene11301	764508980	PREDICTED: probable 3-hydroxyisobutyrate dehydrogenase-like 1, mitochondrial [Fragaria vesca subsp. vesca]
Fvb1	NON_SYNONYMOUS_CODING	gene11301	764508980	PREDICTED: probable 3-hydroxyisobutyrate dehydrogenase-like 1, mitochondrial [Fragaria vesca subsp. vesca]
Fvb1	NON_SYNONYMOUS_CODING	gene11301	764508980	PREDICTED: probable 3-hydroxyisobutyrate dehydrogenase-like 1, mitochondrial [Fragaria vesca subsp. vesca]
Fvb1	STOP_GAINED	gene11301	764508980	PREDICTED: probable 3-hydroxyisobutyrate dehydrogenase-like 1, mitochondrial [Fragaria vesca subsp. vesca]
Fvb1	NON_SYNONYMOUS_CODING	gene11301	764508980	PREDICTED: probable 3-hydroxyisobutyrate dehydrogenase-like 1, mitochondrial [Fragaria vesca subsp. vesca]
Fvb1	NON_SYNONYMOUS_CODING	gene11301	764508980	PREDICTED: probable 3-hydroxyisobutyrate dehydrogenase-like 1, mitochondrial [Fragaria vesca subsp. vesca]
Fvb1	NON_SYNONYMOUS_CODING	gene11301	764508980	PREDICTED: probable 3-hydroxyisobutyrate dehydrogenase-like 1, mitochondrial [Fragaria vesca subsp. vesca]
Fvb1	NON_SYNONYMOUS_CODING	gene11301	764508980	PREDICTED: probable 3-hydroxyisobutyrate dehydrogenase-like 1, mitochondrial [Fragaria vesca subsp. vesca]
Fvb1	NON_SYNONYMOUS_CODING	gene11301	764508980	PREDICTED: probable 3-hydroxyisobutyrate dehydrogenase-like 1, mitochondrial [Fragaria vesca subsp. vesca]
Fvb1	NON_SYNONYMOUS_CODING	gene11304	764591899	PREDICTED: uncharacterized protein LOC105351720 [Fragaria vesca subsp. vesca]
Fvb1	NON_SYNONYMOUS_CODING	gene11304	764591899	PREDICTED: uncharacterized protein LOC105351720 [Fragaria vesca subsp. vesca]
Fvb1	NON_SYNONYMOUS_CODING	gene11304	764591899	PREDICTED: uncharacterized protein LOC105351720 [Fragaria vesca subsp. vesca]
Fvb1	NON_SYNONYMOUS_CODING	gene11304	764591899	PREDICTED: uncharacterized protein LOC105351720 [Fragaria vesca subsp. vesca]
Fvb1	NON_SYNONYMOUS_CODING	gene11304	764591899	PREDICTED: uncharacterized protein LOC105351720 [Fragaria vesca subsp. vesca]
Fvb1	NON_SYNONYMOUS_CODING	gene11304	764591899	PREDICTED: uncharacterized protein LOC105351720 [Fragaria vesca subsp. vesca]
Fvb1	NON_SYNONYMOUS_CODING	gene11304	764591899	PREDICTED: uncharacterized protein LOC105351720 [Fragaria vesca subsp. vesca]
Fvb1	NON_SYNONYMOUS_CODING	gene11304	764591899	PREDICTED: uncharacterized protein LOC105351720 [Fragaria vesca subsp. vesca]
Fvb1	NON_SYNONYMOUS_CODING	gene11304	764591899	PREDICTED: uncharacterized protein LOC105351720 [Fragaria vesca subsp. vesca]
Fvb1	NON_SYNONYMOUS_CODING	gene11309	764508980	PREDICTED: probable 3-hydroxyisobutyrate dehydrogenase-like 1, mitochondrial [Fragaria vesca subsp. vesca]
Fvb1	NON_SYNONYMOUS_CODING	gene11309	764508980	PREDICTED: probable 3-hydroxyisobutyrate dehydrogenase-like 1, mitochondrial [Fragaria vesca subsp. vesca]
Fvb1	NON_SYNONYMOUS_CODING	gene11309	764508980	PREDICTED: probable 3-hydroxyisobutyrate dehydrogenase-like 1, mitochondrial [Fragaria vesca subsp. vesca]
Fvb1	NON_SYNONYMOUS_CODING	gene11310	764508973	PREDICTED: probable 3-hydroxyisobutyrate dehydrogenase-like 1, mitochondrial [Fragaria vesca subsp. vesca]
Fvb1	NON_SYNONYMOUS_CODING	gene11310	764508973	PREDICTED: probable 3-hydroxyisobutyrate dehydrogenase-like 1, mitochondrial [Fragaria vesca subsp. vesca]
Fvb1	NON_SYNONYMOUS_CODING	gene11314	641847715	hypothetical protein CISIN_1g036283mg, partial [Citrus sinensis]
Fvb1	NON_SYNONYMOUS_CODING	gene11314	641847715	hypothetical protein CISIN_1g036283mg, partial [Citrus sinensis]
Fvb1	NON_SYNONYMOUS_CODING	gene11314	641847715	hypothetical protein CISIN_1g036283mg, partial [Citrus sinensis]
Fvb1	NON_SYNONYMOUS_CODING	gene11314	641847715	hypothetical protein CISIN_1g036283mg, partial [Citrus sinensis]
Fvb1	NON_SYNONYMOUS_CODING	gene11314	641847715	hypothetical protein CISIN_1g036283mg, partial [Citrus sinensis]
Fvb1	NON_SYNONYMOUS_CODING	gene11315	470105037	PREDICTED: multidrug and toxin extrusion protein 2 [Fragaria vesca subsp. vesca]
Fvb1	NON_SYNONYMOUS_CODING	gene11315	470105037	PREDICTED: multidrug and toxin extrusion protein 2 [Fragaria vesca subsp. vesca]
Fvb1	NON_SYNONYMOUS_CODING	gene11315	470105037	PREDICTED: multidrug and toxin extrusion protein 2 [Fragaria vesca subsp. vesca]
Fvb1	NON_SYNONYMOUS_CODING	gene11315	470105037	PREDICTED: multidrug and toxin extrusion protein 2 [Fragaria vesca subsp. vesca]
Fvb1	NON_SYNONYMOUS_CODING	gene11315	470105037	PREDICTED: multidrug and toxin extrusion protein 2 [Fragaria vesca subsp. vesca]
Fvb1	NON_SYNONYMOUS_CODING	gene11315	470105037	PREDICTED: multidrug and toxin extrusion protein 2 [Fragaria vesca subsp. vesca]
Fvb1	NON_SYNONYMOUS_CODING	gene11315	470105037	PREDICTED: multidrug and toxin extrusion protein 2 [Fragaria vesca subsp. vesca]
Fvb1	NON_SYNONYMOUS_CODING	gene11315	470105037	PREDICTED: multidrug and toxin extrusion protein 2 [Fragaria vesca subsp. vesca]
Fvb1	NON_SYNONYMOUS_CODING	gene11315	470105037	PREDICTED: multidrug and toxin extrusion protein 2 [Fragaria vesca subsp. vesca]
Fvb1	NON_SYNONYMOUS_CODING	gene11315	470105037	PREDICTED: multidrug and toxin extrusion protein 2 [Fragaria vesca subsp. vesca]
Fvb1	NON_SYNONYMOUS_CODING	gene11315	470105037	PREDICTED: multidrug and toxin extrusion protein 2 [Fragaria vesca subsp. vesca]
Fvb1	NON_SYNONYMOUS_CODING	gene11315	470105037	PREDICTED: multidrug and toxin extrusion protein 2 [Fragaria vesca subsp. vesca]
Fvb1	NON_SYNONYMOUS_CODING	gene11315	470105037	PREDICTED: multidrug and toxin extrusion protein 2 [Fragaria vesca subsp. vesca]
Fvb1	NON_SYNONYMOUS_CODING	gene11315	470105037	PREDICTED: multidrug and toxin extrusion protein 2 [Fragaria vesca subsp. vesca]
Fvb1	NON_SYNONYMOUS_CODING	gene11315	470105037	PREDICTED: multidrug and toxin extrusion protein 2 [Fragaria vesca subsp. vesca]
Fvb1	NON_SYNONYMOUS_CODING	gene11315	470105037	PREDICTED: multidrug and toxin extrusion protein 2 [Fragaria vesca subsp. vesca]
Fvb1	NON_SYNONYMOUS_CODING	gene11316	470105039	PREDICTED: protein IQ-DOMAIN 14-like [Fragaria vesca subsp. vesca]
Fvb1	NON_SYNONYMOUS_CODING	gene11316	470105039	PREDICTED: protein IQ-DOMAIN 14-like [Fragaria vesca subsp. vesca]
Fvb1	NON_SYNONYMOUS_CODING	gene11316	470105039	PREDICTED: protein IQ-DOMAIN 14-like [Fragaria vesca subsp. vesca]
Fvb1	NON_SYNONYMOUS_CODING	gene11316	470105039	PREDICTED: protein IQ-DOMAIN 14-like [Fragaria vesca subsp. vesca]
Fvb1	NON_SYNONYMOUS_CODING	gene11316	470105039	PREDICTED: protein IQ-DOMAIN 14-like [Fragaria vesca subsp. vesca]
Fvb1	NON_SYNONYMOUS_CODING	gene11318	470143214	PREDICTED: protein ROOT PRIMORDIUM DEFECTIVE 1-like [Fragaria vesca subsp. vesca]
Fvb1	NON_SYNONYMOUS_CODING	gene11318	470143214	PREDICTED: protein ROOT PRIMORDIUM DEFECTIVE 1-like [Fragaria vesca subsp. vesca]
Fvb1	NON_SYNONYMOUS_CODING	gene11318	470143214	PREDICTED: protein ROOT PRIMORDIUM DEFECTIVE 1-like [Fragaria vesca subsp. vesca]
Fvb1	NON_SYNONYMOUS_CODING	gene11318	470143214	PREDICTED: protein ROOT PRIMORDIUM DEFECTIVE 1-like [Fragaria vesca subsp. vesca]
Fvb1	NON_SYNONYMOUS_CODING	gene11320	764594790	PREDICTED: uncharacterized protein LOC105351847 [Fragaria vesca subsp. vesca]
Fvb1	NON_SYNONYMOUS_CODING	gene11320	764594790	PREDICTED: uncharacterized protein LOC105351847 [Fragaria vesca subsp. vesca]
Fvb1	NON_SYNONYMOUS_CODING	gene11320	764594790	PREDICTED: uncharacterized protein LOC105351847 [Fragaria vesca subsp. vesca]
Fvb1	NON_SYNONYMOUS_CODING	gene11320	764594790	PREDICTED: uncharacterized protein LOC105351847 [Fragaria vesca subsp. vesca]
Fvb1	NON_SYNONYMOUS_CODING	gene11320	764594790	PREDICTED: uncharacterized protein LOC105351847 [Fragaria vesca subsp. vesca]
Fvb1	NON_SYNONYMOUS_CODING	gene11327	793970240	programmed cell death-4 [Fragaria vesca]
Fvb1	NON_SYNONYMOUS_CODING	gene11331	764509051	PREDICTED: pentatricopeptide repeat-containing protein At5g65560-like [Fragaria vesca subsp. vesca]
Fvb1	NON_SYNONYMOUS_CODING	gene11331	764509051	PREDICTED: pentatricopeptide repeat-containing protein At5g65560-like [Fragaria vesca subsp. vesca]
Fvb1	NON_SYNONYMOUS_CODING	gene11331	764509051	PREDICTED: pentatricopeptide repeat-containing protein At5g65560-like [Fragaria vesca subsp. vesca]
Fvb1	NON_SYNONYMOUS_CODING	gene11331	764509051	PREDICTED: pentatricopeptide repeat-containing protein At5g65560-like [Fragaria vesca subsp. vesca]
Fvb1	NON_SYNONYMOUS_CODING	gene11331	764509051	PREDICTED: pentatricopeptide repeat-containing protein At5g65560-like [Fragaria vesca subsp. vesca]
Fvb1	NON_SYNONYMOUS_CODING	gene11331	764509051	PREDICTED: pentatricopeptide repeat-containing protein At5g65560-like [Fragaria vesca subsp. vesca]
Fvb1	NON_SYNONYMOUS_CODING	gene11331	764509051	PREDICTED: pentatricopeptide repeat-containing protein At5g65560-like [Fragaria vesca subsp. vesca]
Fvb1	NON_SYNONYMOUS_CODING	gene11331	764509051	PREDICTED: pentatricopeptide repeat-containing protein At5g65560-like [Fragaria vesca subsp. vesca]
Fvb1	NON_SYNONYMOUS_CODING	gene11331	764509051	PREDICTED: pentatricopeptide repeat-containing protein At5g65560-like [Fragaria vesca subsp. vesca]
Fvb1	NON_SYNONYMOUS_CODING	gene11331	764509051	PREDICTED: pentatricopeptide repeat-containing protein At5g65560-like [Fragaria vesca subsp. vesca]
Fvb1	NON_SYNONYMOUS_CODING	gene11331	764509051	PREDICTED: pentatricopeptide repeat-containing protein At5g65560-like [Fragaria vesca subsp. vesca]
Fvb1	NON_SYNONYMOUS_CODING	gene11331	764509051	PREDICTED: pentatricopeptide repeat-containing protein At5g65560-like [Fragaria vesca subsp. vesca]
Fvb1	NON_SYNONYMOUS_CODING	gene11331	764509051	PREDICTED: pentatricopeptide repeat-containing protein At5g65560-like [Fragaria vesca subsp. vesca]
Fvb1	NON_SYNONYMOUS_CODING	gene11331	764509051	PREDICTED: pentatricopeptide repeat-containing protein At5g65560-like [Fragaria vesca subsp. vesca]
Fvb1	NON_SYNONYMOUS_CODING	gene11331	764509051	PREDICTED: pentatricopeptide repeat-containing protein At5g65560-like [Fragaria vesca subsp. vesca]
Fvb1	NON_SYNONYMOUS_CODING	gene11331	764509051	PREDICTED: pentatricopeptide repeat-containing protein At5g65560-like [Fragaria vesca subsp. vesca]
Fvb1	NON_SYNONYMOUS_CODING	gene11331	764509051	PREDICTED: pentatricopeptide repeat-containing protein At5g65560-like [Fragaria vesca subsp. vesca]
Fvb1	NON_SYNONYMOUS_CODING	gene11331	764509051	PREDICTED: pentatricopeptide repeat-containing protein At5g65560-like [Fragaria vesca subsp. vesca]
Fvb1	NON_SYNONYMOUS_CODING	gene11331	764509051	PREDICTED: pentatricopeptide repeat-containing protein At5g65560-like [Fragaria vesca subsp. vesca]
Fvb1	NON_SYNONYMOUS_CODING	gene11331	764509051	PREDICTED: pentatricopeptide repeat-containing protein At5g65560-like [Fragaria vesca subsp. vesca]
Fvb1	NON_SYNONYMOUS_CODING	gene11331	764509051	PREDICTED: pentatricopeptide repeat-containing protein At5g65560-like [Fragaria vesca subsp. vesca]
Fvb1	NON_SYNONYMOUS_CODING	gene11331	764509051	PREDICTED: pentatricopeptide repeat-containing protein At5g65560-like [Fragaria vesca subsp. vesca]
Fvb1	NON_SYNONYMOUS_CODING	gene11331	764509051	PREDICTED: pentatricopeptide repeat-containing protein At5g65560-like [Fragaria vesca subsp. vesca]
Fvb1	NON_SYNONYMOUS_CODING	gene11331	764509051	PREDICTED: pentatricopeptide repeat-containing protein At5g65560-like [Fragaria vesca subsp. vesca]
Fvb1	NON_SYNONYMOUS_CODING	gene11331	764509051	PREDICTED: pentatricopeptide repeat-containing protein At5g65560-like [Fragaria vesca subsp. vesca]
Fvb1	NON_SYNONYMOUS_CODING	gene11331	764509051	PREDICTED: pentatricopeptide repeat-containing protein At5g65560-like [Fragaria vesca subsp. vesca]
Fvb1	NON_SYNONYMOUS_CODING	gene11331	764509051	PREDICTED: pentatricopeptide repeat-containing protein At5g65560-like [Fragaria vesca subsp. vesca]
Fvb1	NON_SYNONYMOUS_CODING	gene11331	764509051	PREDICTED: pentatricopeptide repeat-containing protein At5g65560-like [Fragaria vesca subsp. vesca]
Fvb1	NON_SYNONYMOUS_CODING	gene11331	764509051	PREDICTED: pentatricopeptide repeat-containing protein At5g65560-like [Fragaria vesca subsp. vesca]
Fvb1	NON_SYNONYMOUS_CODING	gene11331	764509051	PREDICTED: pentatricopeptide repeat-containing protein At5g65560-like [Fragaria vesca subsp. vesca]
Fvb1	NON_SYNONYMOUS_CODING	gene11331	764509051	PREDICTED: pentatricopeptide repeat-containing protein At5g65560-like [Fragaria vesca subsp. vesca]
Fvb1	NON_SYNONYMOUS_CODING	gene11331	764509051	PREDICTED: pentatricopeptide repeat-containing protein At5g65560-like [Fragaria vesca subsp. vesca]
Fvb1	NON_SYNONYMOUS_CODING	gene11333	470105044	PREDICTED: cactin-like [Fragaria vesca subsp. vesca]
Fvb1	NON_SYNONYMOUS_CODING	gene11333	470105044	PREDICTED: cactin-like [Fragaria vesca subsp. vesca]
Fvb1	NON_SYNONYMOUS_CODING	gene11333	470105044	PREDICTED: cactin-like [Fragaria vesca subsp. vesca]
Fvb1	NON_SYNONYMOUS_CODING	gene11333	470105044	PREDICTED: cactin-like [Fragaria vesca subsp. vesca]
Fvb1	NON_SYNONYMOUS_CODING	gene11333	470105044	PREDICTED: cactin-like [Fragaria vesca subsp. vesca]
Fvb1	NON_SYNONYMOUS_CODING	gene11333	470105044	PREDICTED: cactin-like [Fragaria vesca subsp. vesca]
Fvb1	NON_SYNONYMOUS_CODING	gene11333	470105044	PREDICTED: cactin-like [Fragaria vesca subsp. vesca]
Fvb1	NON_SYNONYMOUS_CODING	gene11333	470105044	PREDICTED: cactin-like [Fragaria vesca subsp. vesca]
Fvb1	NON_SYNONYMOUS_CODING	gene11333	470105044	PREDICTED: cactin-like [Fragaria vesca subsp. vesca]
Fvb1	NON_SYNONYMOUS_CODING	gene11333	470105044	PREDICTED: cactin-like [Fragaria vesca subsp. vesca]
Fvb1	NON_SYNONYMOUS_CODING	gene11333	470105044	PREDICTED: cactin-like [Fragaria vesca subsp. vesca]
Fvb1	NON_SYNONYMOUS_CODING	gene11333	470105044	PREDICTED: cactin-like [Fragaria vesca subsp. vesca]
Fvb1	NON_SYNONYMOUS_CODING	gene11333	470105044	PREDICTED: cactin-like [Fragaria vesca subsp. vesca]
Fvb1	NON_SYNONYMOUS_CODING	gene11333	470105044	PREDICTED: cactin-like [Fragaria vesca subsp. vesca]
Fvb1	NON_SYNONYMOUS_CODING	gene11334	470105046	PREDICTED: caffeoylshikimate esterase-like [Fragaria vesca subsp. vesca]
Fvb1	NON_SYNONYMOUS_CODING	gene11334	470105046	PREDICTED: caffeoylshikimate esterase-like [Fragaria vesca subsp. vesca]
Fvb1	NON_SYNONYMOUS_CODING	gene11334	470105046	PREDICTED: caffeoylshikimate esterase-like [Fragaria vesca subsp. vesca]
Fvb1	NON_SYNONYMOUS_CODING	gene11334	470105046	PREDICTED: caffeoylshikimate esterase-like [Fragaria vesca subsp. vesca]
Fvb1	NON_SYNONYMOUS_CODING	gene11334	470105046	PREDICTED: caffeoylshikimate esterase-like [Fragaria vesca subsp. vesca]
Fvb1	NON_SYNONYMOUS_CODING	gene11334	470105046	PREDICTED: caffeoylshikimate esterase-like [Fragaria vesca subsp. vesca]
Fvb1	NON_SYNONYMOUS_CODING	gene11334	470105046	PREDICTED: caffeoylshikimate esterase-like [Fragaria vesca subsp. vesca]
Fvb1	NON_SYNONYMOUS_CODING	gene11334	470105046	PREDICTED: caffeoylshikimate esterase-like [Fragaria vesca subsp. vesca]
Fvb1	SPLICE_SITE_REGION	gene11335	470102086	PREDICTED: profilin [Fragaria vesca subsp. vesca]
Fvb1	NON_SYNONYMOUS_CODING	gene11338	764509077	PREDICTED: F-box/FBD/LRR-repeat protein At2g04230-like [Fragaria vesca subsp. vesca]
Fvb1	NON_SYNONYMOUS_CODING	gene11338	764509077	PREDICTED: F-box/FBD/LRR-repeat protein At2g04230-like [Fragaria vesca subsp. vesca]
Fvb1	NON_SYNONYMOUS_CODING	gene11338	764509077	PREDICTED: F-box/FBD/LRR-repeat protein At2g04230-like [Fragaria vesca subsp. vesca]
Fvb1	NON_SYNONYMOUS_CODING	gene11338	764509077	PREDICTED: F-box/FBD/LRR-repeat protein At2g04230-like [Fragaria vesca subsp. vesca]
Fvb1	NON_SYNONYMOUS_CODING	gene11338	764509077	PREDICTED: F-box/FBD/LRR-repeat protein At2g04230-like [Fragaria vesca subsp. vesca]
Fvb1	STOP_GAINED	gene11338	764509077	PREDICTED: F-box/FBD/LRR-repeat protein At2g04230-like [Fragaria vesca subsp. vesca]
Fvb1	NON_SYNONYMOUS_CODING	gene11338	764509077	PREDICTED: F-box/FBD/LRR-repeat protein At2g04230-like [Fragaria vesca subsp. vesca]
Fvb1	NON_SYNONYMOUS_CODING	gene11338	764509077	PREDICTED: F-box/FBD/LRR-repeat protein At2g04230-like [Fragaria vesca subsp. vesca]
Fvb1	NON_SYNONYMOUS_CODING	gene11338	764509077	PREDICTED: F-box/FBD/LRR-repeat protein At2g04230-like [Fragaria vesca subsp. vesca]
Fvb1	NON_SYNONYMOUS_CODING	gene11338	764509077	PREDICTED: F-box/FBD/LRR-repeat protein At2g04230-like [Fragaria vesca subsp. vesca]
Fvb1	NON_SYNONYMOUS_CODING	gene11338	764509077	PREDICTED: F-box/FBD/LRR-repeat protein At2g04230-like [Fragaria vesca subsp. vesca]
Fvb1	NON_SYNONYMOUS_CODING	gene11338	764509077	PREDICTED: F-box/FBD/LRR-repeat protein At2g04230-like [Fragaria vesca subsp. vesca]
Fvb1	NON_SYNONYMOUS_CODING	gene11338	764509077	PREDICTED: F-box/FBD/LRR-repeat protein At2g04230-like [Fragaria vesca subsp. vesca]
Fvb1	NON_SYNONYMOUS_CODING	gene11338	764509077	PREDICTED: F-box/FBD/LRR-repeat protein At2g04230-like [Fragaria vesca subsp. vesca]
Fvb1	NON_SYNONYMOUS_CODING	gene11338	764509077	PREDICTED: F-box/FBD/LRR-repeat protein At2g04230-like [Fragaria vesca subsp. vesca]
Fvb1	NON_SYNONYMOUS_CODING	gene11338	764509077	PREDICTED: F-box/FBD/LRR-repeat protein At2g04230-like [Fragaria vesca subsp. vesca]
Fvb1	NON_SYNONYMOUS_CODING	gene11338	764509077	PREDICTED: F-box/FBD/LRR-repeat protein At2g04230-like [Fragaria vesca subsp. vesca]
Fvb1	NON_SYNONYMOUS_CODING	gene11338	764509077	PREDICTED: F-box/FBD/LRR-repeat protein At2g04230-like [Fragaria vesca subsp. vesca]
Fvb1	NON_SYNONYMOUS_CODING	gene11338	764509077	PREDICTED: F-box/FBD/LRR-repeat protein At2g04230-like [Fragaria vesca subsp. vesca]
Fvb1	NON_SYNONYMOUS_CODING	gene11338	764509077	PREDICTED: F-box/FBD/LRR-repeat protein At2g04230-like [Fragaria vesca subsp. vesca]
Fvb1	NON_SYNONYMOUS_CODING	gene11338	764509077	PREDICTED: F-box/FBD/LRR-repeat protein At2g04230-like [Fragaria vesca subsp. vesca]
Fvb1	NON_SYNONYMOUS_CODING	gene11338	764509077	PREDICTED: F-box/FBD/LRR-repeat protein At2g04230-like [Fragaria vesca subsp. vesca]
Fvb1	NON_SYNONYMOUS_CODING	gene11338	764509077	PREDICTED: F-box/FBD/LRR-repeat protein At2g04230-like [Fragaria vesca subsp. vesca]
Fvb1	NON_SYNONYMOUS_CODING	gene11338	764509077	PREDICTED: F-box/FBD/LRR-repeat protein At2g04230-like [Fragaria vesca subsp. vesca]
Fvb1	NON_SYNONYMOUS_CODING	gene11338	764509077	PREDICTED: F-box/FBD/LRR-repeat protein At2g04230-like [Fragaria vesca subsp. vesca]
Fvb1	NON_SYNONYMOUS_CODING	gene11338	764509077	PREDICTED: F-box/FBD/LRR-repeat protein At2g04230-like [Fragaria vesca subsp. vesca]
Fvb1	NON_SYNONYMOUS_CODING	gene11338	764509077	PREDICTED: F-box/FBD/LRR-repeat protein At2g04230-like [Fragaria vesca subsp. vesca]
Fvb1	NON_SYNONYMOUS_CODING	gene11338	764509077	PREDICTED: F-box/FBD/LRR-repeat protein At2g04230-like [Fragaria vesca subsp. vesca]
Fvb1	NON_SYNONYMOUS_CODING	gene11341	470105048	PREDICTED: leucine-rich repeat extensin-like protein 4 [Fragaria vesca subsp. vesca]
Fvb1	NON_SYNONYMOUS_CODING	gene11341	470105048	PREDICTED: leucine-rich repeat extensin-like protein 4 [Fragaria vesca subsp. vesca]
Fvb1	NON_SYNONYMOUS_CODING	gene11341	470105048	PREDICTED: leucine-rich repeat extensin-like protein 4 [Fragaria vesca subsp. vesca]
Fvb1	NON_SYNONYMOUS_CODING	gene11341	470105048	PREDICTED: leucine-rich repeat extensin-like protein 4 [Fragaria vesca subsp. vesca]
Fvb1	NON_SYNONYMOUS_CODING	gene11341	470105048	PREDICTED: leucine-rich repeat extensin-like protein 4 [Fragaria vesca subsp. vesca]
Fvb1	NON_SYNONYMOUS_CODING	gene11341	470105048	PREDICTED: leucine-rich repeat extensin-like protein 4 [Fragaria vesca subsp. vesca]
Fvb1	NON_SYNONYMOUS_CODING	gene11346	764509131	PREDICTED: charged multivesicular body protein 1-like [Fragaria vesca subsp. vesca]
Fvb1	NON_SYNONYMOUS_CODING	gene11346	764509131	PREDICTED: charged multivesicular body protein 1-like [Fragaria vesca subsp. vesca]
Fvb1	NON_SYNONYMOUS_CODING	gene11346	764509131	PREDICTED: charged multivesicular body protein 1-like [Fragaria vesca subsp. vesca]
Fvb1	NON_SYNONYMOUS_CODING	gene11346	764509131	PREDICTED: charged multivesicular body protein 1-like [Fragaria vesca subsp. vesca]
Fvb1	NON_SYNONYMOUS_CODING	gene11346	764509131	PREDICTED: charged multivesicular body protein 1-like [Fragaria vesca subsp. vesca]
Fvb1	NON_SYNONYMOUS_CODING	gene11346	764509131	PREDICTED: charged multivesicular body protein 1-like [Fragaria vesca subsp. vesca]
Fvb1	NON_SYNONYMOUS_CODING	gene11346	764509131	PREDICTED: charged multivesicular body protein 1-like [Fragaria vesca subsp. vesca]
Fvb1	NON_SYNONYMOUS_CODING	gene11346	764509131	PREDICTED: charged multivesicular body protein 1-like [Fragaria vesca subsp. vesca]
Fvb1	NON_SYNONYMOUS_CODING	gene11349	470102104	PREDICTED: AP-4 complex subunit sigma [Fragaria vesca subsp. vesca]
Fvb1	NON_SYNONYMOUS_CODING	gene11349	470102104	PREDICTED: AP-4 complex subunit sigma [Fragaria vesca subsp. vesca]
Fvb1	NON_SYNONYMOUS_CODING	gene11351	470105056	PREDICTED: RING-H2 finger protein ATL64-like [Fragaria vesca subsp. vesca]
Fvb1	NON_SYNONYMOUS_CODING	gene11351	470105056	PREDICTED: RING-H2 finger protein ATL64-like [Fragaria vesca subsp. vesca]
Fvb1	NON_SYNONYMOUS_CODING	gene11351	470105056	PREDICTED: RING-H2 finger protein ATL64-like [Fragaria vesca subsp. vesca]
Fvb1	NON_SYNONYMOUS_CODING	gene11351	470105056	PREDICTED: RING-H2 finger protein ATL64-like [Fragaria vesca subsp. vesca]
Fvb1	NON_SYNONYMOUS_CODING	gene11351	470105056	PREDICTED: RING-H2 finger protein ATL64-like [Fragaria vesca subsp. vesca]
Fvb1	NON_SYNONYMOUS_CODING	gene11354	764509164	PREDICTED: zinc finger CCCH domain-containing protein 20 [Fragaria vesca subsp. vesca]
Fvb1	NON_SYNONYMOUS_CODING	gene11354	764509164	PREDICTED: zinc finger CCCH domain-containing protein 20 [Fragaria vesca subsp. vesca]
Fvb1	NON_SYNONYMOUS_CODING	gene11354	764509164	PREDICTED: zinc finger CCCH domain-containing protein 20 [Fragaria vesca subsp. vesca]
Fvb1	STOP_GAINED	gene11354	764509164	PREDICTED: zinc finger CCCH domain-containing protein 20 [Fragaria vesca subsp. vesca]
Fvb1	NON_SYNONYMOUS_CODING	gene11354	764509164	PREDICTED: zinc finger CCCH domain-containing protein 20 [Fragaria vesca subsp. vesca]
Fvb1	NON_SYNONYMOUS_CODING	gene11355	470105060	PREDICTED: eukaryotic translation initiation factor 3 subunit G-like [Fragaria vesca subsp. vesca]
Fvb1	NON_SYNONYMOUS_CODING	gene11355	470105060	PREDICTED: eukaryotic translation initiation factor 3 subunit G-like [Fragaria vesca subsp. vesca]
Fvb1	NON_SYNONYMOUS_CODING	gene11355	470105060	PREDICTED: eukaryotic translation initiation factor 3 subunit G-like [Fragaria vesca subsp. vesca]
Fvb1	NON_SYNONYMOUS_CODING	gene11355	470105060	PREDICTED: eukaryotic translation initiation factor 3 subunit G-like [Fragaria vesca subsp. vesca]
Fvb1	NON_SYNONYMOUS_CODING	gene11355	470105060	PREDICTED: eukaryotic translation initiation factor 3 subunit G-like [Fragaria vesca subsp. vesca]
Fvb1	NON_SYNONYMOUS_CODING	gene11355	470105060	PREDICTED: eukaryotic translation initiation factor 3 subunit G-like [Fragaria vesca subsp. vesca]
Fvb1	NON_SYNONYMOUS_CODING	gene11355	470105060	PREDICTED: eukaryotic translation initiation factor 3 subunit G-like [Fragaria vesca subsp. vesca]
Fvb1	NON_SYNONYMOUS_CODING	gene11355	470105060	PREDICTED: eukaryotic translation initiation factor 3 subunit G-like [Fragaria vesca subsp. vesca]
Fvb1	NON_SYNONYMOUS_CODING	gene11358	764521805	PREDICTED: glutamate receptor 2.8-like [Fragaria vesca subsp. vesca]
Fvb1	NON_SYNONYMOUS_CODING	gene11358	764521805	PREDICTED: glutamate receptor 2.8-like [Fragaria vesca subsp. vesca]
Fvb1	NON_SYNONYMOUS_CODING	gene11358	764521805	PREDICTED: glutamate receptor 2.8-like [Fragaria vesca subsp. vesca]
Fvb1	NON_SYNONYMOUS_CODING	gene11358	764521805	PREDICTED: glutamate receptor 2.8-like [Fragaria vesca subsp. vesca]
Fvb1	NON_SYNONYMOUS_CODING	gene11358	764521805	PREDICTED: glutamate receptor 2.8-like [Fragaria vesca subsp. vesca]
Fvb1	NON_SYNONYMOUS_CODING	gene11358	764521805	PREDICTED: glutamate receptor 2.8-like [Fragaria vesca subsp. vesca]
Fvb1	NON_SYNONYMOUS_CODING	gene11358	764521805	PREDICTED: glutamate receptor 2.8-like [Fragaria vesca subsp. vesca]
Fvb1	NON_SYNONYMOUS_CODING	gene11358	764521805	PREDICTED: glutamate receptor 2.8-like [Fragaria vesca subsp. vesca]
Fvb1	STOP_GAINED	gene11358	764521805	PREDICTED: glutamate receptor 2.8-like [Fragaria vesca subsp. vesca]
Fvb1	NON_SYNONYMOUS_CODING	gene11358	764521805	PREDICTED: glutamate receptor 2.8-like [Fragaria vesca subsp. vesca]
Fvb1	NON_SYNONYMOUS_CODING	gene11358	764521805	PREDICTED: glutamate receptor 2.8-like [Fragaria vesca subsp. vesca]
Fvb1	SPLICE_SITE_REGION	gene11358	764521805	PREDICTED: glutamate receptor 2.8-like [Fragaria vesca subsp. vesca]
Fvb1	NON_SYNONYMOUS_CODING	gene11358	764521805	PREDICTED: glutamate receptor 2.8-like [Fragaria vesca subsp. vesca]
Fvb1	NON_SYNONYMOUS_CODING	gene11358	764521805	PREDICTED: glutamate receptor 2.8-like [Fragaria vesca subsp. vesca]
Fvb1	NON_SYNONYMOUS_CODING	gene11358	764521805	PREDICTED: glutamate receptor 2.8-like [Fragaria vesca subsp. vesca]
Fvb1	NON_SYNONYMOUS_CODING	gene11358	764521805	PREDICTED: glutamate receptor 2.8-like [Fragaria vesca subsp. vesca]
Fvb1	NON_SYNONYMOUS_CODING	gene11358	764521805	PREDICTED: glutamate receptor 2.8-like [Fragaria vesca subsp. vesca]
Fvb1	NON_SYNONYMOUS_CODING	gene11358	764521805	PREDICTED: glutamate receptor 2.8-like [Fragaria vesca subsp. vesca]
Fvb1	START_LOST	gene11358	764521805	PREDICTED: glutamate receptor 2.8-like [Fragaria vesca subsp. vesca]
Fvb1	NON_SYNONYMOUS_CODING	gene11364	470102123	PREDICTED: IAA-amino acid hydrolase ILR1-like 4 [Fragaria vesca subsp. vesca]
Fvb1	NON_SYNONYMOUS_CODING	gene11364	470102123	PREDICTED: IAA-amino acid hydrolase ILR1-like 4 [Fragaria vesca subsp. vesca]
Fvb1	NON_SYNONYMOUS_CODING	gene11364	470102123	PREDICTED: IAA-amino acid hydrolase ILR1-like 4 [Fragaria vesca subsp. vesca]
Fvb1	NON_SYNONYMOUS_CODING	gene11364	470102123	PREDICTED: IAA-amino acid hydrolase ILR1-like 4 [Fragaria vesca subsp. vesca]
Fvb1	NON_SYNONYMOUS_CODING	gene11364	470102123	PREDICTED: IAA-amino acid hydrolase ILR1-like 4 [Fragaria vesca subsp. vesca]
[truncated: 102,703 more rows]

## Sheet: Additional File 3
Fvb1	NON_SYNONYMOUS_CODING	gene10166	470101469	PREDICTED: MLO-like protein 15 [Fragaria vesca subsp. vesca]
Fvb1	NON_SYNONYMOUS_CODING	gene10163	470101465	PREDICTED: uncharacterized protein LOC101306848 [Fragaria vesca subsp. vesca]
Fvb1	NON_SYNONYMOUS_CODING	gene10157	645275994	PREDICTED: uncharacterized protein LOC103341346 [Prunus mume]
Fvb1	NON_SYNONYMOUS_CODING	gene10154	767023142	Mnn4p [Saccharomyces cerevisiae YJM450]
Fvb1	NON_SYNONYMOUS_CODING	gene34735	764604949	PREDICTED: uncharacterized protein LOC105352216 [Fragaria vesca subsp. vesca]
Fvb1	NON_SYNONYMOUS_CODING	gene34735	764604949	PREDICTED: uncharacterized protein LOC105352216 [Fragaria vesca subsp. vesca]
Fvb1	NON_SYNONYMOUS_CODING	gene10078	400131566	T4.5 [Malus x robusta]
Fvb1	NON_SYNONYMOUS_CODING	gene10077	470104663	PREDICTED: DNA (cytosine-5)-methyltransferase CMT3-like isoform X1 [Fragaria vesca subsp. vesca]
Fvb1	NON_SYNONYMOUS_CODING	gene10077	470104663	PREDICTED: DNA (cytosine-5)-methyltransferase CMT3-like isoform X1 [Fragaria vesca subsp. vesca]
Fvb1	NON_SYNONYMOUS_CODING	gene10076	764505930	PREDICTED: probable purine permease 5 isoform X2 [Fragaria vesca subsp. vesca]
Fvb1	NON_SYNONYMOUS_CODING	gene10076	764505930	PREDICTED: probable purine permease 5 isoform X2 [Fragaria vesca subsp. vesca]
Fvb1	NON_SYNONYMOUS_CODING	gene10074	470104661	PREDICTED: probable LRR receptor-like serine/threonine-protein kinase At2g24230 [Fragaria vesca subsp. vesca]
Fvb1	NON_SYNONYMOUS_CODING	gene10074	470104661	PREDICTED: probable LRR receptor-like serine/threonine-protein kinase At2g24230 [Fragaria vesca subsp. vesca]
Fvb1	NON_SYNONYMOUS_CODING	gene10074	470104661	PREDICTED: probable LRR receptor-like serine/threonine-protein kinase At2g24230 [Fragaria vesca subsp. vesca]
Fvb1	NON_SYNONYMOUS_CODING	gene10074	470104661	PREDICTED: probable LRR receptor-like serine/threonine-protein kinase At2g24230 [Fragaria vesca subsp. vesca]
Fvb1	NON_SYNONYMOUS_CODING	gene10074	470104661	PREDICTED: probable LRR receptor-like serine/threonine-protein kinase At2g24230 [Fragaria vesca subsp. vesca]
Fvb1	NON_SYNONYMOUS_CODING	gene10073	470104659	PREDICTED: ubiquitin carboxyl-terminal hydrolase 23 isoform X1 [Fragaria vesca subsp. vesca]
Fvb1	NON_SYNONYMOUS_CODING	gene10073	470104659	PREDICTED: ubiquitin carboxyl-terminal hydrolase 23 isoform X1 [Fragaria vesca subsp. vesca]
Fvb1	NON_SYNONYMOUS_CODING	gene10073	470104659	PREDICTED: ubiquitin carboxyl-terminal hydrolase 23 isoform X1 [Fragaria vesca subsp. vesca]
Fvb1	NON_SYNONYMOUS_CODING	gene10073	470104659	PREDICTED: ubiquitin carboxyl-terminal hydrolase 23 isoform X1 [Fragaria vesca subsp. vesca]
Fvb1	NON_SYNONYMOUS_CODING	gene10073	470104659	PREDICTED: ubiquitin carboxyl-terminal hydrolase 23 isoform X1 [Fragaria vesca subsp. vesca]
Fvb1	NON_SYNONYMOUS_CODING	gene10073	470104659	PREDICTED: ubiquitin carboxyl-terminal hydrolase 23 isoform X1 [Fragaria vesca subsp. vesca]
Fvb1	NON_SYNONYMOUS_CODING	gene10073	470104659	PREDICTED: ubiquitin carboxyl-terminal hydrolase 23 isoform X1 [Fragaria vesca subsp. vesca]
Fvb1	NON_SYNONYMOUS_CODING	gene10073	470104659	PREDICTED: ubiquitin carboxyl-terminal hydrolase 23 isoform X1 [Fragaria vesca subsp. vesca]
Fvb1	NON_SYNONYMOUS_CODING	gene10073	470104659	PREDICTED: ubiquitin carboxyl-terminal hydrolase 23 isoform X1 [Fragaria vesca subsp. vesca]
Fvb1	NON_SYNONYMOUS_CODING	gene10071	470104657	PREDICTED: omega-6 fatty acid desaturase, chloroplastic [Fragaria vesca subsp. vesca]
Fvb1	NON_SYNONYMOUS_CODING	gene10069	470104653	PREDICTED: reticulon-like protein B21 [Fragaria vesca subsp. vesca]
Fvb1	NON_SYNONYMOUS_CODING	gene10069	470104653	PREDICTED: reticulon-like protein B21 [Fragaria vesca subsp. vesca]
Fvb1	NON_SYNONYMOUS_CODING	gene10069	470104653	PREDICTED: reticulon-like protein B21 [Fragaria vesca subsp. vesca]
Fvb1	NON_SYNONYMOUS_CODING	gene10069	470104653	PREDICTED: reticulon-like protein B21 [Fragaria vesca subsp. vesca]
Fvb1	NON_SYNONYMOUS_CODING	gene10069	470104653	PREDICTED: reticulon-like protein B21 [Fragaria vesca subsp. vesca]
Fvb1	NON_SYNONYMOUS_CODING	gene10069	470104653	PREDICTED: reticulon-like protein B21 [Fragaria vesca subsp. vesca]
Fvb1	NON_SYNONYMOUS_CODING	gene10069	470104653	PREDICTED: reticulon-like protein B21 [Fragaria vesca subsp. vesca]
Fvb1	NON_SYNONYMOUS_CODING	gene10069	470104653	PREDICTED: reticulon-like protein B21 [Fragaria vesca subsp. vesca]
Fvb1	NON_SYNONYMOUS_CODING	gene10069	470104653	PREDICTED: reticulon-like protein B21 [Fragaria vesca subsp. vesca]
Fvb1	NON_SYNONYMOUS_CODING	gene10068	470101325	PREDICTED: RNA polymerase II C-terminal domain phosphatase-like 4 [Fragaria vesca subsp. vesca]
Fvb1	NON_SYNONYMOUS_CODING	gene10068	470101325	PREDICTED: RNA polymerase II C-terminal domain phosphatase-like 4 [Fragaria vesca subsp. vesca]
Fvb1	NON_SYNONYMOUS_CODING	gene10065	470101320	PREDICTED: factor of DNA methylation 3-like [Fragaria vesca subsp. vesca]
Fvb1	NON_SYNONYMOUS_CODING	gene10062	470101317	PREDICTED: transcription factor bHLH66-like [Fragaria vesca subsp. vesca]
Fvb1	NON_SYNONYMOUS_CODING	gene10062	470101317	PREDICTED: transcription factor bHLH66-like [Fragaria vesca subsp. vesca]
Fvb1	NON_SYNONYMOUS_CODING	gene10062	470101317	PREDICTED: transcription factor bHLH66-like [Fragaria vesca subsp. vesca]
Fvb1	NON_SYNONYMOUS_CODING	gene10062	470101317	PREDICTED: transcription factor bHLH66-like [Fragaria vesca subsp. vesca]
Fvb1	NON_SYNONYMOUS_CODING	gene10062	470101317	PREDICTED: transcription factor bHLH66-like [Fragaria vesca subsp. vesca]
Fvb1	NON_SYNONYMOUS_CODING	gene10062	470101317	PREDICTED: transcription factor bHLH66-like [Fragaria vesca subsp. vesca]
Fvb1	NON_SYNONYMOUS_CODING	gene10062	470101317	PREDICTED: transcription factor bHLH66-like [Fragaria vesca subsp. vesca]
Fvb1	NON_SYNONYMOUS_CODING	gene10062	470101317	PREDICTED: transcription factor bHLH66-like [Fragaria vesca subsp. vesca]
Fvb1	NON_SYNONYMOUS_CODING	gene10061	470101313	PREDICTED: 40S ribosomal protein S12-like [Fragaria vesca subsp. vesca]
Fvb1	NON_SYNONYMOUS_CODING	gene10061	470101313	PREDICTED: 40S ribosomal protein S12-like [Fragaria vesca subsp. vesca]
Fvb1	NON_SYNONYMOUS_CODING	gene10061	470101313	PREDICTED: 40S ribosomal protein S12-like [Fragaria vesca subsp. vesca]
Fvb1	SPLICING	gene10061	470101313	PREDICTED: 40S ribosomal protein S12-like [Fragaria vesca subsp. vesca]
Fvb1	NON_SYNONYMOUS_CODING	gene10061	470101313	PREDICTED: 40S ribosomal protein S12-like [Fragaria vesca subsp. vesca]
Fvb1	NON_SYNONYMOUS_CODING	gene10059	470101313	PREDICTED: 40S ribosomal protein S12-like [Fragaria vesca subsp. vesca]
Fvb1	NON_SYNONYMOUS_CODING	gene10059	470101313	PREDICTED: 40S ribosomal protein S12-like [Fragaria vesca subsp. vesca]
Fvb1	NON_SYNONYMOUS_CODING	gene10058	470101311	PREDICTED: protein RTF2 homolog [Fragaria vesca subsp. vesca]
Fvb1	NON_SYNONYMOUS_CODING	gene10056	672149217	PREDICTED: trafficking protein particle complex subunit 5 isoform X2 [Phoenix dactylifera]
Fvb1	NON_SYNONYMOUS_CODING	gene10054	470104645	PREDICTED: uncharacterized protein LOC101312288 isoform X1 [Fragaria vesca subsp. vesca]
Fvb1	NON_SYNONYMOUS_CODING	gene10053	470101305	PREDICTED: ABC transporter I family member 1 [Fragaria vesca subsp. vesca]
Fvb1	NON_SYNONYMOUS_CODING	gene10053	470101305	PREDICTED: ABC transporter I family member 1 [Fragaria vesca subsp. vesca]
Fvb1	NON_SYNONYMOUS_CODING	gene10051	764505958	PREDICTED: uncharacterized protein LOC105351007 [Fragaria vesca subsp. vesca]
Fvb1	NON_SYNONYMOUS_CODING	gene10051	764505958	PREDICTED: uncharacterized protein LOC105351007 [Fragaria vesca subsp. vesca]
Fvb1	NON_SYNONYMOUS_CODING	gene10051	764505958	PREDICTED: uncharacterized protein LOC105351007 [Fragaria vesca subsp. vesca]
Fvb1	NON_SYNONYMOUS_CODING	gene10051	764505958	PREDICTED: uncharacterized protein LOC105351007 [Fragaria vesca subsp. vesca]
Fvb1	NON_SYNONYMOUS_CODING	gene10051	764505958	PREDICTED: uncharacterized protein LOC105351007 [Fragaria vesca subsp. vesca]
Fvb1	NON_SYNONYMOUS_CODING	gene10051	764505958	PREDICTED: uncharacterized protein LOC105351007 [Fragaria vesca subsp. vesca]
Fvb1	NON_SYNONYMOUS_CODING	gene10050	764505786	PREDICTED: ABC transporter I family member 1-like [Fragaria vesca subsp. vesca]
Fvb1	NON_SYNONYMOUS_CODING	gene10050	764505786	PREDICTED: ABC transporter I family member 1-like [Fragaria vesca subsp. vesca]
Fvb1	NON_SYNONYMOUS_CODING	gene10050	764505786	PREDICTED: ABC transporter I family member 1-like [Fragaria vesca subsp. vesca]
Fvb1	NON_SYNONYMOUS_CODING	gene10050	764505786	PREDICTED: ABC transporter I family member 1-like [Fragaria vesca subsp. vesca]
Fvb1	NON_SYNONYMOUS_CODING	gene10050	764505786	PREDICTED: ABC transporter I family member 1-like [Fragaria vesca subsp. vesca]
Fvb1	NON_SYNONYMOUS_CODING	gene10050	764505786	PREDICTED: ABC transporter I family member 1-like [Fragaria vesca subsp. vesca]
Fvb1	NON_SYNONYMOUS_CODING	gene10049	645218057	PREDICTED: putative disease resistance protein At3g14460 [Prunus mume]
Fvb1	NON_SYNONYMOUS_CODING	gene10049	645218057	PREDICTED: putative disease resistance protein At3g14460 [Prunus mume]
Fvb1	NON_SYNONYMOUS_CODING	gene10048	764505768	PREDICTED: putative disease resistance RPP13-like protein 1 [Fragaria vesca subsp. vesca]
Fvb1	NON_SYNONYMOUS_CODING	gene10048	764505768	PREDICTED: putative disease resistance RPP13-like protein 1 [Fragaria vesca subsp. vesca]
Fvb1	NON_SYNONYMOUS_CODING	gene10048	764505768	PREDICTED: putative disease resistance RPP13-like protein 1 [Fragaria vesca subsp. vesca]
Fvb1	NON_SYNONYMOUS_CODING	gene10047	764505763	PREDICTED: glycerophosphodiester phosphodiesterase GDPDL7-like [Fragaria vesca subsp. vesca]
Fvb1	NON_SYNONYMOUS_CODING	gene10045	470101297	PREDICTED: apolipoprotein D [Fragaria vesca subsp. vesca]
Fvb1	NON_SYNONYMOUS_CODING	gene10045	470101297	PREDICTED: apolipoprotein D [Fragaria vesca subsp. vesca]
Fvb1	NON_SYNONYMOUS_CODING	gene10042	470101293	PREDICTED: uncharacterized protein LOC101306949 [Fragaria vesca subsp. vesca]
Fvb1	NON_SYNONYMOUS_CODING	gene10042	470101293	PREDICTED: uncharacterized protein LOC101306949 [Fragaria vesca subsp. vesca]
Fvb1	NON_SYNONYMOUS_CODING	gene10042	470101293	PREDICTED: uncharacterized protein LOC101306949 [Fragaria vesca subsp. vesca]
Fvb1	NON_SYNONYMOUS_CODING	gene10039	764505693	PREDICTED: uncharacterized protein LOC101305872 isoform X2 [Fragaria vesca subsp. vesca]
Fvb1	NON_SYNONYMOUS_CODING	gene10038	764505678	PREDICTED: cysteine-rich receptor-like protein kinase 7 isoform X1 [Fragaria vesca subsp. vesca]
Fvb1	NON_SYNONYMOUS_CODING	gene10038	764505678	PREDICTED: cysteine-rich receptor-like protein kinase 7 isoform X1 [Fragaria vesca subsp. vesca]
Fvb1	NON_SYNONYMOUS_CODING	gene10038	764505678	PREDICTED: cysteine-rich receptor-like protein kinase 7 isoform X1 [Fragaria vesca subsp. vesca]
Fvb1	NON_SYNONYMOUS_CODING	gene10038	764505678	PREDICTED: cysteine-rich receptor-like protein kinase 7 isoform X1 [Fragaria vesca subsp. vesca]
Fvb1	NON_SYNONYMOUS_CODING	gene10038	764505678	PREDICTED: cysteine-rich receptor-like protein kinase 7 isoform X1 [Fragaria vesca subsp. vesca]
Fvb1	NON_SYNONYMOUS_CODING	gene10038	764505678	PREDICTED: cysteine-rich receptor-like protein kinase 7 isoform X1 [Fragaria vesca subsp. vesca]
Fvb1	NON_SYNONYMOUS_CODING	gene10038	764505678	PREDICTED: cysteine-rich receptor-like protein kinase 7 isoform X1 [Fragaria vesca subsp. vesca]
Fvb1	NON_SYNONYMOUS_CODING	gene10038	764505678	PREDICTED: cysteine-rich receptor-like protein kinase 7 isoform X1 [Fragaria vesca subsp. vesca]
Fvb1	NON_SYNONYMOUS_CODING	gene30875	470101512	PREDICTED: chitotriosidase-1-like [Fragaria vesca subsp. vesca]
Fvb1	NON_SYNONYMOUS_CODING	gene30870	764506786	PREDICTED: acidic mammalian chitinase-like [Fragaria vesca subsp. vesca]
Fvb1	NON_SYNONYMOUS_CODING	gene30864	764506834	PREDICTED: dicer-like protein 4 [Fragaria vesca subsp. vesca]
Fvb1	NON_SYNONYMOUS_CODING	gene30864	764506834	PREDICTED: dicer-like protein 4 [Fragaria vesca subsp. vesca]
Fvb1	NON_SYNONYMOUS_CODING	gene30860	764521558	PREDICTED: uncharacterized protein LOC105353184 [Fragaria vesca subsp. vesca]
Fvb1	NON_SYNONYMOUS_CODING	gene30860	764521558	PREDICTED: uncharacterized protein LOC105353184 [Fragaria vesca subsp. vesca]
Fvb1	NON_SYNONYMOUS_CODING	gene30859	470101525	PREDICTED: leucine-rich repeat receptor-like protein kinase TDR [Fragaria vesca subsp. vesca]
Fvb1	NON_SYNONYMOUS_CODING	gene30859	470101525	PREDICTED: leucine-rich repeat receptor-like protein kinase TDR [Fragaria vesca subsp. vesca]
Fvb1	NON_SYNONYMOUS_CODING	gene30859	470101525	PREDICTED: leucine-rich repeat receptor-like protein kinase TDR [Fragaria vesca subsp. vesca]
Fvb1	NON_SYNONYMOUS_CODING	gene30859	470101525	PREDICTED: leucine-rich repeat receptor-like protein kinase TDR [Fragaria vesca subsp. vesca]
Fvb1	NON_SYNONYMOUS_CODING	gene30859	470101525	PREDICTED: leucine-rich repeat receptor-like protein kinase TDR [Fragaria vesca subsp. vesca]
Fvb1	NON_SYNONYMOUS_CODING	gene30859	470101525	PREDICTED: leucine-rich repeat receptor-like protein kinase TDR [Fragaria vesca subsp. vesca]
Fvb1	NON_SYNONYMOUS_CODING	gene30859	470101525	PREDICTED: leucine-rich repeat receptor-like protein kinase TDR [Fragaria vesca subsp. vesca]
Fvb1	NON_SYNONYMOUS_CODING	gene30858	764521563	PREDICTED: protein ENHANCED DISEASE RESISTANCE 2-like [Fragaria vesca subsp. vesca]
Fvb1	NON_SYNONYMOUS_CODING	gene30856	764506866	PREDICTED: uncharacterized protein LOC105352932 [Fragaria vesca subsp. vesca]
Fvb1	NON_SYNONYMOUS_CODING	gene30855	470101533	PREDICTED: sugar transport protein 7 [Fragaria vesca subsp. vesca]
Fvb1	NON_SYNONYMOUS_CODING	gene30855	470101533	PREDICTED: sugar transport protein 7 [Fragaria vesca subsp. vesca]
Fvb1	NON_SYNONYMOUS_CODING	gene30854	470101535	PREDICTED: adenylate kinase 5, chloroplastic [Fragaria vesca subsp. vesca]
Fvb1	NON_SYNONYMOUS_CODING	gene30851	470101539	PREDICTED: uncharacterized protein LOC101294206 [Fragaria vesca subsp. vesca]
Fvb1	NON_SYNONYMOUS_CODING	gene30851	470101539	PREDICTED: uncharacterized protein LOC101294206 [Fragaria vesca subsp. vesca]
Fvb1	NON_SYNONYMOUS_CODING	gene30851	470101539	PREDICTED: uncharacterized protein LOC101294206 [Fragaria vesca subsp. vesca]
Fvb1	NON_SYNONYMOUS_CODING	gene30851	470101539	PREDICTED: uncharacterized protein LOC101294206 [Fragaria vesca subsp. vesca]
Fvb1	NON_SYNONYMOUS_CODING	gene30851	470101539	PREDICTED: uncharacterized protein LOC101294206 [Fragaria vesca subsp. vesca]
Fvb1	NON_SYNONYMOUS_CODING	gene30851	470101539	PREDICTED: uncharacterized protein LOC101294206 [Fragaria vesca subsp. vesca]
Fvb1	NON_SYNONYMOUS_CODING	gene30851	470101539	PREDICTED: uncharacterized protein LOC101294206 [Fragaria vesca subsp. vesca]
Fvb1	NON_SYNONYMOUS_CODING	gene30851	470101539	PREDICTED: uncharacterized protein LOC101294206 [Fragaria vesca subsp. vesca]
Fvb1	NON_SYNONYMOUS_CODING	gene30851	470101539	PREDICTED: uncharacterized protein LOC101294206 [Fragaria vesca subsp. vesca]
Fvb1	NON_SYNONYMOUS_CODING	gene30851	470101539	PREDICTED: uncharacterized protein LOC101294206 [Fragaria vesca subsp. vesca]
Fvb1	NON_SYNONYMOUS_CODING	gene30851	470101539	PREDICTED: uncharacterized protein LOC101294206 [Fragaria vesca subsp. vesca]
Fvb1	NON_SYNONYMOUS_CODING	gene30851	470101539	PREDICTED: uncharacterized protein LOC101294206 [Fragaria vesca subsp. vesca]
Fvb1	NON_SYNONYMOUS_CODING	gene30851	470101539	PREDICTED: uncharacterized protein LOC101294206 [Fragaria vesca subsp. vesca]
Fvb1	NON_SYNONYMOUS_CODING	gene30851	470101539	PREDICTED: uncharacterized protein LOC101294206 [Fragaria vesca subsp. vesca]
Fvb1	NON_SYNONYMOUS_CODING	gene30849	764521568	PREDICTED: uncharacterized protein LOC105353185 [Fragaria vesca subsp. vesca]
Fvb1	NON_SYNONYMOUS_CODING	gene30849	764521568	PREDICTED: uncharacterized protein LOC105353185 [Fragaria vesca subsp. vesca]
Fvb1	NON_SYNONYMOUS_CODING	gene30848	169857802	hypothetical protein CC1G_13073 [Coprinopsis cinerea okayama7#130]
Fvb1	NON_SYNONYMOUS_CODING	gene30848	169857802	hypothetical protein CC1G_13073 [Coprinopsis cinerea okayama7#130]
Fvb1	STOPGAIN	gene30848	169857802	hypothetical protein CC1G_13073 [Coprinopsis cinerea okayama7#130]
Fvb1	NON_SYNONYMOUS_CODING	gene30847	470102944	PREDICTED: uncharacterized protein LOC101305105 [Fragaria vesca subsp. vesca]
Fvb1	NON_SYNONYMOUS_CODING	gene30847	470102944	PREDICTED: uncharacterized protein LOC101305105 [Fragaria vesca subsp. vesca]
Fvb1	NON_SYNONYMOUS_CODING	gene30846	595814772	hypothetical protein PRUPE_ppb021698mg [Prunus persica]
Fvb1	NON_SYNONYMOUS_CODING	gene30846	595814772	hypothetical protein PRUPE_ppb021698mg [Prunus persica]
Fvb1	NON_SYNONYMOUS_CODING	gene30846	595814772	hypothetical protein PRUPE_ppb021698mg [Prunus persica]
Fvb1	STOPGAIN	gene30846	595814772	hypothetical protein PRUPE_ppb021698mg [Prunus persica]
Fvb1	NON_SYNONYMOUS_CODING	gene30846	595814772	hypothetical protein PRUPE_ppb021698mg [Prunus persica]
Fvb1	NON_SYNONYMOUS_CODING	gene30843	595814772	hypothetical protein PRUPE_ppb021698mg [Prunus persica]
Fvb1	NON_SYNONYMOUS_CODING	gene30843	595814772	hypothetical protein PRUPE_ppb021698mg [Prunus persica]
Fvb1	NON_SYNONYMOUS_CODING	gene30841	595814772	hypothetical protein PRUPE_ppb021698mg [Prunus persica]
Fvb1	NON_SYNONYMOUS_CODING	gene30841	595814772	hypothetical protein PRUPE_ppb021698mg [Prunus persica]
Fvb1	NON_SYNONYMOUS_CODING	gene30841	595814772	hypothetical protein PRUPE_ppb021698mg [Prunus persica]
Fvb1	NON_SYNONYMOUS_CODING	gene30841	595814772	hypothetical protein PRUPE_ppb021698mg [Prunus persica]
Fvb1	NON_SYNONYMOUS_CODING	gene30841	595814772	hypothetical protein PRUPE_ppb021698mg [Prunus persica]
Fvb1	NON_SYNONYMOUS_CODING	gene30840	595814772	hypothetical protein PRUPE_ppb021698mg [Prunus persica]
Fvb1	NON_SYNONYMOUS_CODING	gene30838	595816992	hypothetical protein PRUPE_ppa022194mg [Prunus persica]
Fvb1	NON_SYNONYMOUS_CODING	gene30837	470101542	PREDICTED: uncharacterized protein LOC101294691 [Fragaria vesca subsp. vesca]
Fvb1	NON_SYNONYMOUS_CODING	gene30836	764506904	PREDICTED: peptidyl-prolyl cis-trans isomerase CYP28, chloroplastic [Fragaria vesca subsp. vesca]
Fvb1	NON_SYNONYMOUS_CODING	gene30836	764506904	PREDICTED: peptidyl-prolyl cis-trans isomerase CYP28, chloroplastic [Fragaria vesca subsp. vesca]
Fvb1	NON_SYNONYMOUS_CODING	gene30836	764506904	PREDICTED: peptidyl-prolyl cis-trans isomerase CYP28, chloroplastic [Fragaria vesca subsp. vesca]
Fvb1	NON_SYNONYMOUS_CODING	gene30836	764506904	PREDICTED: peptidyl-prolyl cis-trans isomerase CYP28, chloroplastic [Fragaria vesca subsp. vesca]
Fvb1	NON_SYNONYMOUS_CODING	gene30836	764506904	PREDICTED: peptidyl-prolyl cis-trans isomerase CYP28, chloroplastic [Fragaria vesca subsp. vesca]
Fvb1	NON_SYNONYMOUS_CODING	gene30836	764506904	PREDICTED: peptidyl-prolyl cis-trans isomerase CYP28, chloroplastic [Fragaria vesca subsp. vesca]
Fvb1	NON_SYNONYMOUS_CODING	gene30833	764506926	PREDICTED: uncharacterized protein LOC101305797 [Fragaria vesca subsp. vesca]
Fvb1	NON_SYNONYMOUS_CODING	gene30833	764506926	PREDICTED: uncharacterized protein LOC101305797 [Fragaria vesca subsp. vesca]
Fvb1	NON_SYNONYMOUS_CODING	gene30833	764506926	PREDICTED: uncharacterized protein LOC101305797 [Fragaria vesca subsp. vesca]
Fvb1	NON_SYNONYMOUS_CODING	gene30833	764506926	PREDICTED: uncharacterized protein LOC101305797 [Fragaria vesca subsp. vesca]
Fvb1	NON_SYNONYMOUS_CODING	gene30833	764506926	PREDICTED: uncharacterized protein LOC101305797 [Fragaria vesca subsp. vesca]
Fvb1	NON_SYNONYMOUS_CODING	gene30833	764506926	PREDICTED: uncharacterized protein LOC101305797 [Fragaria vesca subsp. vesca]
Fvb1	NON_SYNONYMOUS_CODING	gene30833	764506926	PREDICTED: uncharacterized protein LOC101305797 [Fragaria vesca subsp. vesca]
Fvb1	NON_SYNONYMOUS_CODING	gene30833	764506926	PREDICTED: uncharacterized protein LOC101305797 [Fragaria vesca subsp. vesca]
Fvb1	NON_SYNONYMOUS_CODING	gene30833	764506926	PREDICTED: uncharacterized protein LOC101305797 [Fragaria vesca subsp. vesca]
Fvb1	NON_SYNONYMOUS_CODING	gene30833	764506926	PREDICTED: uncharacterized protein LOC101305797 [Fragaria vesca subsp. vesca]
Fvb1	NON_SYNONYMOUS_CODING	gene30833	764506926	PREDICTED: uncharacterized protein LOC101305797 [Fragaria vesca subsp. vesca]
Fvb1	NON_SYNONYMOUS_CODING	gene30833	764506926	PREDICTED: uncharacterized protein LOC101305797 [Fragaria vesca subsp. vesca]
Fvb1	NON_SYNONYMOUS_CODING	gene30833	764506926	PREDICTED: uncharacterized protein LOC101305797 [Fragaria vesca subsp. vesca]
Fvb1	NON_SYNONYMOUS_CODING	gene30833	764506926	PREDICTED: uncharacterized protein LOC101305797 [Fragaria vesca subsp. vesca]
Fvb1	NON_SYNONYMOUS_CODING	gene30833	764506926	PREDICTED: uncharacterized protein LOC101305797 [Fragaria vesca subsp. vesca]
Fvb1	NON_SYNONYMOUS_CODING	gene30832	764506930	PREDICTED: uncharacterized protein LOC105353085 [Fragaria vesca subsp. vesca]
Fvb1	NON_SYNONYMOUS_CODING	gene30829	470104745	PREDICTED: uncharacterized protein LOC101306087 [Fragaria vesca subsp. vesca]
Fvb1	NON_SYNONYMOUS_CODING	gene30829	470104745	PREDICTED: uncharacterized protein LOC101306087 [Fragaria vesca subsp. vesca]
Fvb1	NON_SYNONYMOUS_CODING	gene30829	470104745	PREDICTED: uncharacterized protein LOC101306087 [Fragaria vesca subsp. vesca]
Fvb1	NON_SYNONYMOUS_CODING	gene30829	470104745	PREDICTED: uncharacterized protein LOC101306087 [Fragaria vesca subsp. vesca]
Fvb1	NON_SYNONYMOUS_CODING	gene30828	470101550	PREDICTED: uncharacterized protein LOC101295849 [Fragaria vesca subsp. vesca]
Fvb1	NON_SYNONYMOUS_CODING	gene30828	470101550	PREDICTED: uncharacterized protein LOC101295849 [Fragaria vesca subsp. vesca]
Fvb1	NON_SYNONYMOUS_CODING	gene30828	470101550	PREDICTED: uncharacterized protein LOC101295849 [Fragaria vesca subsp. vesca]
Fvb1	NON_SYNONYMOUS_CODING	gene30828	470101550	PREDICTED: uncharacterized protein LOC101295849 [Fragaria vesca subsp. vesca]
Fvb1	NON_SYNONYMOUS_CODING	gene30828	470101550	PREDICTED: uncharacterized protein LOC101295849 [Fragaria vesca subsp. vesca]
Fvb1	NON_SYNONYMOUS_CODING	gene30826	764521573	PREDICTED: putative glycerol-3-phosphate transporter 5, partial [Fragaria vesca subsp. vesca]
Fvb1	NON_SYNONYMOUS_CODING	gene30826	764521573	PREDICTED: putative glycerol-3-phosphate transporter 5, partial [Fragaria vesca subsp. vesca]
Fvb1	NON_SYNONYMOUS_CODING	gene30826	764521573	PREDICTED: putative glycerol-3-phosphate transporter 5, partial [Fragaria vesca subsp. vesca]
Fvb1	STOPGAIN	gene30826	764521573	PREDICTED: putative glycerol-3-phosphate transporter 5, partial [Fragaria vesca subsp. vesca]
Fvb1	NON_SYNONYMOUS_CODING	gene30825	764521573	PREDICTED: putative glycerol-3-phosphate transporter 5, partial [Fragaria vesca subsp. vesca]
Fvb1	NON_SYNONYMOUS_CODING	gene30825	764521573	PREDICTED: putative glycerol-3-phosphate transporter 5, partial [Fragaria vesca subsp. vesca]
Fvb1	NON_SYNONYMOUS_CODING	gene30824	470101554	PREDICTED: probable protein phosphatase 2C 27 [Fragaria vesca subsp. vesca]
Fvb1	NON_SYNONYMOUS_CODING	gene30824	470101554	PREDICTED: probable protein phosphatase 2C 27 [Fragaria vesca subsp. vesca]
Fvb1	NON_SYNONYMOUS_CODING	gene30824	470101554	PREDICTED: probable protein phosphatase 2C 27 [Fragaria vesca subsp. vesca]
Fvb1	NON_SYNONYMOUS_CODING	gene30824	470101554	PREDICTED: probable protein phosphatase 2C 27 [Fragaria vesca subsp. vesca]
Fvb1	NON_SYNONYMOUS_CODING	gene30824	470101554	PREDICTED: probable protein phosphatase 2C 27 [Fragaria vesca subsp. vesca]
Fvb1	STOPGAIN	gene30822	470101552	PREDICTED: large proline-rich protein bag6-A [Fragaria vesca subsp. vesca]
Fvb1	NON_SYNONYMOUS_CODING	gene30818	764506966	PREDICTED: uncharacterized protein LOC105353206 [Fragaria vesca subsp. vesca]
Fvb1	NON_SYNONYMOUS_CODING	gene30818	764506966	PREDICTED: uncharacterized protein LOC105353206 [Fragaria vesca subsp. vesca]
Fvb1	NON_SYNONYMOUS_CODING	gene30818	764506966	PREDICTED: uncharacterized protein LOC105353206 [Fragaria vesca subsp. vesca]
Fvb1	NON_SYNONYMOUS_CODING	gene30818	764506966	PREDICTED: uncharacterized protein LOC105353206 [Fragaria vesca subsp. vesca]
Fvb1	NON_SYNONYMOUS_CODING	gene30818	764506966	PREDICTED: uncharacterized protein LOC105353206 [Fragaria vesca subsp. vesca]
Fvb1	STOPGAIN	gene30818	764506966	PREDICTED: uncharacterized protein LOC105353206 [Fragaria vesca subsp. vesca]
Fvb1	NON_SYNONYMOUS_CODING	gene30816	470101558	PREDICTED: uncharacterized protein LOC101296995 [Fragaria vesca subsp. vesca]
Fvb1	NON_SYNONYMOUS_CODING	gene30816	470101558	PREDICTED: uncharacterized protein LOC101296995 [Fragaria vesca subsp. vesca]
Fvb1	NON_SYNONYMOUS_CODING	gene30816	470101558	PREDICTED: uncharacterized protein LOC101296995 [Fragaria vesca subsp. vesca]
Fvb1	NON_SYNONYMOUS_CODING	gene30816	470101558	PREDICTED: uncharacterized protein LOC101296995 [Fragaria vesca subsp. vesca]
Fvb1	SPLICING	gene30816	470101558	PREDICTED: uncharacterized protein LOC101296995 [Fragaria vesca subsp. vesca]
Fvb1	NON_SYNONYMOUS_CODING	gene30816	470101558	PREDICTED: uncharacterized protein LOC101296995 [Fragaria vesca subsp. vesca]
Fvb1	NON_SYNONYMOUS_CODING	gene30816	470101558	PREDICTED: uncharacterized protein LOC101296995 [Fragaria vesca subsp. vesca]
Fvb1	NON_SYNONYMOUS_CODING	gene30816	470101558	PREDICTED: uncharacterized protein LOC101296995 [Fragaria vesca subsp. vesca]
Fvb1	NON_SYNONYMOUS_CODING	gene30816	470101558	PREDICTED: uncharacterized protein LOC101296995 [Fragaria vesca subsp. vesca]
Fvb1	NON_SYNONYMOUS_CODING	gene30816	470101558	PREDICTED: uncharacterized protein LOC101296995 [Fragaria vesca subsp. vesca]
Fvb1	SPLICING	gene30816	470101558	PREDICTED: uncharacterized protein LOC101296995 [Fragaria vesca subsp. vesca]
Fvb1	NON_SYNONYMOUS_CODING	gene30815	470101560	PREDICTED: uncharacterized protein LOC101297283 [Fragaria vesca subsp. vesca]
Fvb1	NON_SYNONYMOUS_CODING	gene30815	470101560	PREDICTED: uncharacterized protein LOC101297283 [Fragaria vesca subsp. vesca]
Fvb1	NON_SYNONYMOUS_CODING	gene30815	470101560	PREDICTED: uncharacterized protein LOC101297283 [Fragaria vesca subsp. vesca]
Fvb1	NON_SYNONYMOUS_CODING	gene30812	590578925	PLATZ transcription factor family protein [Theobroma cacao]
Fvb1	NON_SYNONYMOUS_CODING	gene30810	470101568	PREDICTED: uncharacterized protein LOC101298453 [Fragaria vesca subsp. vesca]
Fvb1	NON_SYNONYMOUS_CODING	gene30807	595817431	hypothetical protein PRUPE_ppa003398mg [Prunus persica]
Fvb1	NON_SYNONYMOUS_CODING	gene30805	470101572	PREDICTED: uncharacterized protein LOC101299028 [Fragaria vesca subsp. vesca]
Fvb1	NON_SYNONYMOUS_CODING	gene30805	470101572	PREDICTED: uncharacterized protein LOC101299028 [Fragaria vesca subsp. vesca]
Fvb1	NON_SYNONYMOUS_CODING	gene30804	571459215	PREDICTED: calcium uptake protein 1, mitochondrial-like [Glycine max]
Fvb1	NON_SYNONYMOUS_CODING	gene30803	470104759	PREDICTED: putative nuclease HARBI1 [Fragaria vesca subsp. vesca]
Fvb1	NON_SYNONYMOUS_CODING	gene30802	764507020	PREDICTED: NEDD8 ultimate buster 1 isoform X1 [Fragaria vesca subsp. vesca]
Fvb1	NON_SYNONYMOUS_CODING	gene30801	470101578	PREDICTED: protein OS-9 homolog [Fragaria vesca subsp. vesca]
Fvb1	NON_SYNONYMOUS_CODING	gene30800	470101576	PREDICTED: uncharacterized protein LOC101299611 [Fragaria vesca subsp. vesca]
Fvb1	NON_SYNONYMOUS_CODING	gene30799	764575314	PREDICTED: uncharacterized protein LOC105351149 [Fragaria vesca subsp. vesca]
Fvb1	NON_SYNONYMOUS_CODING	gene30799	764575314	PREDICTED: uncharacterized protein LOC105351149 [Fragaria vesca subsp. vesca]
Fvb1	NON_SYNONYMOUS_CODING	gene30798	658010982	PREDICTED: putative F-box protein At5g55150 [Malus domestica]
Fvb1	NON_SYNONYMOUS_CODING	gene30794	764569337	PREDICTED: putative F-box protein At4g22660 [Fragaria vesca subsp. vesca]
Fvb1	NON_SYNONYMOUS_CODING	gene30794	764569337	PREDICTED: putative F-box protein At4g22660 [Fragaria vesca subsp. vesca]
Fvb1	NON_SYNONYMOUS_CODING	gene30794	764569337	PREDICTED: putative F-box protein At4g22660 [Fragaria vesca subsp. vesca]
Fvb1	NON_SYNONYMOUS_CODING	gene30794	764569337	PREDICTED: putative F-box protein At4g22660 [Fragaria vesca subsp. vesca]
Fvb1	NON_SYNONYMOUS_CODING	gene30794	764569337	PREDICTED: putative F-box protein At4g22660 [Fragaria vesca subsp. vesca]
Fvb1	NON_SYNONYMOUS_CODING	gene30794	764569337	PREDICTED: putative F-box protein At4g22660 [Fragaria vesca subsp. vesca]
Fvb1	NON_SYNONYMOUS_CODING	gene30794	764569337	PREDICTED: putative F-box protein At4g22660 [Fragaria vesca subsp. vesca]
Fvb1	NON_SYNONYMOUS_CODING	gene30794	764569337	PREDICTED: putative F-box protein At4g22660 [Fragaria vesca subsp. vesca]
Fvb1	NON_SYNONYMOUS_CODING	gene30794	764569337	PREDICTED: putative F-box protein At4g22660 [Fragaria vesca subsp. vesca]
Fvb1	NON_SYNONYMOUS_CODING	gene30781	764507088	PREDICTED: leucoanthocyanidin dioxygenase-like [Fragaria vesca subsp. vesca]
Fvb1	NON_SYNONYMOUS_CODING	gene30780	764521595	PREDICTED: uncharacterized protein LOC101310164 [Fragaria vesca subsp. vesca]
Fvb1	NON_SYNONYMOUS_CODING	gene30780	764521595	PREDICTED: uncharacterized protein LOC101310164 [Fragaria vesca subsp. vesca]
Fvb1	NON_SYNONYMOUS_CODING	gene30779	764521600	PREDICTED: uncharacterized protein LOC101302485 [Fragaria vesca subsp. vesca]
Fvb1	NON_SYNONYMOUS_CODING	gene30778	764521600	PREDICTED: uncharacterized protein LOC101302485 [Fragaria vesca subsp. vesca]
Fvb1	NON_SYNONYMOUS_CODING	gene30778	764521600	PREDICTED: uncharacterized protein LOC101302485 [Fragaria vesca subsp. vesca]
Fvb1	NON_SYNONYMOUS_CODING	gene30777	470101596	PREDICTED: protein SRG1-like [Fragaria vesca subsp. vesca]
Fvb1	NON_SYNONYMOUS_CODING	gene30777	470101596	PREDICTED: protein SRG1-like [Fragaria vesca subsp. vesca]
Fvb1	NON_SYNONYMOUS_CODING	gene30777	470101596	PREDICTED: protein SRG1-like [Fragaria vesca subsp. vesca]
Fvb1	NON_SYNONYMOUS_CODING	gene30777	470101596	PREDICTED: protein SRG1-like [Fragaria vesca subsp. vesca]
Fvb1	NON_SYNONYMOUS_CODING	gene30776	764507106	PREDICTED: protein SRG1-like [Fragaria vesca subsp. vesca]
Fvb1	NON_SYNONYMOUS_CODING	gene30776	764507106	PREDICTED: protein SRG1-like [Fragaria vesca subsp. vesca]
Fvb1	NON_SYNONYMOUS_CODING	gene30776	764507106	PREDICTED: protein SRG1-like [Fragaria vesca subsp. vesca]
Fvb1	NON_SYNONYMOUS_CODING	gene30776	764507106	PREDICTED: protein SRG1-like [Fragaria vesca subsp. vesca]
Fvb1	NON_SYNONYMOUS_CODING	gene30776	764507106	PREDICTED: protein SRG1-like [Fragaria vesca subsp. vesca]
Fvb1	NON_SYNONYMOUS_CODING	gene30776	764507106	PREDICTED: protein SRG1-like [Fragaria vesca subsp. vesca]
Fvb1	NON_SYNONYMOUS_CODING	gene30776	764507106	PREDICTED: protein SRG1-like [Fragaria vesca subsp. vesca]
Fvb1	NON_SYNONYMOUS_CODING	gene30776	764507106	PREDICTED: protein SRG1-like [Fragaria vesca subsp. vesca]
Fvb1	NON_SYNONYMOUS_CODING	gene30776	764507106	PREDICTED: protein SRG1-like [Fragaria vesca subsp. vesca]
Fvb1	NON_SYNONYMOUS_CODING	gene30776	764507106	PREDICTED: protein SRG1-like [Fragaria vesca subsp. vesca]
Fvb1	NON_SYNONYMOUS_CODING	gene30776	764507106	PREDICTED: protein SRG1-like [Fragaria vesca subsp. vesca]
Fvb1	NON_SYNONYMOUS_CODING	gene30776	764507106	PREDICTED: protein SRG1-like [Fragaria vesca subsp. vesca]
Fvb1	NON_SYNONYMOUS_CODING	gene30776	764507106	PREDICTED: protein SRG1-like [Fragaria vesca subsp. vesca]
Fvb1	NON_SYNONYMOUS_CODING	gene30775	764507097	PREDICTED: protein SRG1-like [Fragaria vesca subsp. vesca]
Fvb1	NON_SYNONYMOUS_CODING	gene30774	470101596	PREDICTED: protein SRG1-like [Fragaria vesca subsp. vesca]
Fvb1	NON_SYNONYMOUS_CODING	gene30774	470101596	PREDICTED: protein SRG1-like [Fragaria vesca subsp. vesca]
Fvb1	NON_SYNONYMOUS_CODING	gene30774	470101596	PREDICTED: protein SRG1-like [Fragaria vesca subsp. vesca]
Fvb1	NON_SYNONYMOUS_CODING	gene30773	764507097	PREDICTED: protein SRG1-like [Fragaria vesca subsp. vesca]
Fvb1	NON_SYNONYMOUS_CODING	gene30773	764507097	PREDICTED: protein SRG1-like [Fragaria vesca subsp. vesca]
Fvb1	NON_SYNONYMOUS_CODING	gene30773	764507097	PREDICTED: protein SRG1-like [Fragaria vesca subsp. vesca]
Fvb1	NON_SYNONYMOUS_CODING	gene30773	764507097	PREDICTED: protein SRG1-like [Fragaria vesca subsp. vesca]
Fvb1	NON_SYNONYMOUS_CODING	gene30773	764507097	PREDICTED: protein SRG1-like [Fragaria vesca subsp. vesca]
Fvb1	NON_SYNONYMOUS_CODING	gene30773	764507097	PREDICTED: protein SRG1-like [Fragaria vesca subsp. vesca]
Fvb1	NON_SYNONYMOUS_CODING	gene30773	764507097	PREDICTED: protein SRG1-like [Fragaria vesca subsp. vesca]
Fvb1	NON_SYNONYMOUS_CODING	gene30773	764507097	PREDICTED: protein SRG1-like [Fragaria vesca subsp. vesca]
Fvb1	NON_SYNONYMOUS_CODING	gene30773	764507097	PREDICTED: protein SRG1-like [Fragaria vesca subsp. vesca]
Fvb1	NON_SYNONYMOUS_CODING	gene30773	764507097	PREDICTED: protein SRG1-like [Fragaria vesca subsp. vesca]
Fvb1	NON_SYNONYMOUS_CODING	gene30773	764507097	PREDICTED: protein SRG1-like [Fragaria vesca subsp. vesca]
Fvb1	NON_SYNONYMOUS_CODING	gene30773	764507097	PREDICTED: protein SRG1-like [Fragaria vesca subsp. vesca]
Fvb1	NON_SYNONYMOUS_CODING	gene30773	764507097	PREDICTED: protein SRG1-like [Fragaria vesca subsp. vesca]
Fvb1	NON_SYNONYMOUS_CODING	gene30773	764507097	PREDICTED: protein SRG1-like [Fragaria vesca subsp. vesca]
Fvb1	NON_SYNONYMOUS_CODING	gene30773	764507097	PREDICTED: protein SRG1-like [Fragaria vesca subsp. vesca]
Fvb1	NON_SYNONYMOUS_CODING	gene30772	470104780	PREDICTED: arogenate dehydrogenase 1, chloroplastic-like [Fragaria vesca subsp. vesca]
Fvb1	NON_SYNONYMOUS_CODING	gene30772	470104780	PREDICTED: arogenate dehydrogenase 1, chloroplastic-like [Fragaria vesca subsp. vesca]
Fvb1	NON_SYNONYMOUS_CODING	gene30772	470104780	PREDICTED: arogenate dehydrogenase 1, chloroplastic-like [Fragaria vesca subsp. vesca]
Fvb1	NON_SYNONYMOUS_CODING	gene30772	470104780	PREDICTED: arogenate dehydrogenase 1, chloroplastic-like [Fragaria vesca subsp. vesca]
Fvb1	NON_SYNONYMOUS_CODING	gene30772	470104780	PREDICTED: arogenate dehydrogenase 1, chloroplastic-like [Fragaria vesca subsp. vesca]
Fvb1	NON_SYNONYMOUS_CODING	gene30772	470104780	PREDICTED: arogenate dehydrogenase 1, chloroplastic-like [Fragaria vesca subsp. vesca]
Fvb1	NON_SYNONYMOUS_CODING	gene30772	470104780	PREDICTED: arogenate dehydrogenase 1, chloroplastic-like [Fragaria vesca subsp. vesca]
Fvb1	NON_SYNONYMOUS_CODING	gene30772	470104780	PREDICTED: arogenate dehydrogenase 1, chloroplastic-like [Fragaria vesca subsp. vesca]
Fvb1	NON_SYNONYMOUS_CODING	gene30772	470104780	PREDICTED: arogenate dehydrogenase 1, chloroplastic-like [Fragaria vesca subsp. vesca]
Fvb1	NON_SYNONYMOUS_CODING	gene30772	470104780	PREDICTED: arogenate dehydrogenase 1, chloroplastic-like [Fragaria vesca subsp. vesca]
Fvb1	NON_SYNONYMOUS_CODING	gene30772	470104780	PREDICTED: arogenate dehydrogenase 1, chloroplastic-like [Fragaria vesca subsp. vesca]
Fvb1	NON_SYNONYMOUS_CODING	gene30770	764507146	PREDICTED: uncharacterized protein LOC101304122 isoform X2 [Fragaria vesca subsp. vesca]
Fvb1	NON_SYNONYMOUS_CODING	gene30769	470104782	PREDICTED: uncharacterized protein LOC101311910 [Fragaria vesca subsp. vesca]
Fvb1	NON_SYNONYMOUS_CODING	gene30769	470104782	PREDICTED: uncharacterized protein LOC101311910 [Fragaria vesca subsp. vesca]
Fvb1	NON_SYNONYMOUS_CODING	gene30769	470104782	PREDICTED: uncharacterized protein LOC101311910 [Fragaria vesca subsp. vesca]
Fvb1	NON_SYNONYMOUS_CODING	gene30768	764509016	PREDICTED: E3 ubiquitin-protein ligase At4g11680-like isoform X1 [Fragaria vesca subsp. vesca]
Fvb1	NON_SYNONYMOUS_CODING	gene30768	764509016	PREDICTED: E3 ubiquitin-protein ligase At4g11680-like isoform X1 [Fragaria vesca subsp. vesca]
Fvb1	NON_SYNONYMOUS_CODING	gene30768	764509016	PREDICTED: E3 ubiquitin-protein ligase At4g11680-like isoform X1 [Fragaria vesca subsp. vesca]
Fvb1	NON_SYNONYMOUS_CODING	gene30765	470101608	PREDICTED: monogalactosyldiacylglycerol synthase 2, chloroplastic-like [Fragaria vesca subsp. vesca]
Fvb1	NON_SYNONYMOUS_CODING	gene30764	470131253	PREDICTED: uncharacterized protein LOC101314189 [Fragaria vesca subsp. vesca]
Fvb1	NON_SYNONYMOUS_CODING	gene30764	470131253	PREDICTED: uncharacterized protein LOC101314189 [Fragaria vesca subsp. vesca]
Fvb1	NON_SYNONYMOUS_CODING	gene30764	470131253	PREDICTED: uncharacterized protein LOC101314189 [Fragaria vesca subsp. vesca]
Fvb1	NON_SYNONYMOUS_CODING	gene30764	470131253	PREDICTED: uncharacterized protein LOC101314189 [Fragaria vesca subsp. vesca]
Fvb1	NON_SYNONYMOUS_CODING	gene30763	470101610	PREDICTED: ubiquitin carboxyl-terminal hydrolase 22-like [Fragaria vesca subsp. vesca]
Fvb1	NON_SYNONYMOUS_CODING	gene30762	764622318	PREDICTED: uncharacterized protein LOC105349332 [Fragaria vesca subsp. vesca]
Fvb1	NON_SYNONYMOUS_CODING	gene30762	764622318	PREDICTED: uncharacterized protein LOC105349332 [Fragaria vesca subsp. vesca]
Fvb1	NON_SYNONYMOUS_CODING	gene30761	470101612	PREDICTED: uncharacterized protein LOC101304996 [Fragaria vesca subsp. vesca]
Fvb1	NON_SYNONYMOUS_CODING	gene30758	567220938	hypothetical protein EUTSA_v10026439mg [Eutrema salsugineum]
Fvb1	STOPGAIN	gene30628	470101614	PREDICTED: uncharacterized protein LOC101305293 [Fragaria vesca subsp. vesca]
Fvb1	NON_SYNONYMOUS_CODING	gene30628	470101614	PREDICTED: uncharacterized protein LOC101305293 [Fragaria vesca subsp. vesca]
Fvb1	NON_SYNONYMOUS_CODING	gene34414	764521612	PREDICTED: uncharacterized protein LOC105353190 [Fragaria vesca subsp. vesca]
Fvb1	NON_SYNONYMOUS_CODING	gene34414	764521612	PREDICTED: uncharacterized protein LOC105353190 [Fragaria vesca subsp. vesca]
Fvb1	NON_SYNONYMOUS_CODING	gene34414	764521612	PREDICTED: uncharacterized protein LOC105353190 [Fragaria vesca subsp. vesca]
Fvb1	NON_SYNONYMOUS_CODING	gene34414	764521612	PREDICTED: uncharacterized protein LOC105353190 [Fragaria vesca subsp. vesca]
Fvb1	NON_SYNONYMOUS_CODING	gene34414	764521612	PREDICTED: uncharacterized protein LOC105353190 [Fragaria vesca subsp. vesca]
Fvb1	NON_SYNONYMOUS_CODING	gene34414	764521612	PREDICTED: uncharacterized protein LOC105353190 [Fragaria vesca subsp. vesca]
Fvb1	NON_SYNONYMOUS_CODING	gene34414	764521612	PREDICTED: uncharacterized protein LOC105353190 [Fragaria vesca subsp. vesca]
Fvb1	NON_SYNONYMOUS_CODING	gene31132	764507206	PREDICTED: uncharacterized protein LOC105349545 [Fragaria vesca subsp. vesca]
Fvb1	STOPGAIN	gene31132	764507206	PREDICTED: uncharacterized protein LOC105349545 [Fragaria vesca subsp. vesca]
Fvb1	NON_SYNONYMOUS_CODING	gene31131	764507233	PREDICTED: translocase of chloroplast 90, chloroplastic [Fragaria vesca subsp. vesca]
Fvb1	NON_SYNONYMOUS_CODING	gene31131	764507233	PREDICTED: translocase of chloroplast 90, chloroplastic [Fragaria vesca subsp. vesca]
Fvb1	NON_SYNONYMOUS_CODING	gene31131	764507233	PREDICTED: translocase of chloroplast 90, chloroplastic [Fragaria vesca subsp. vesca]
Fvb1	NON_SYNONYMOUS_CODING	gene31131	764507233	PREDICTED: translocase of chloroplast 90, chloroplastic [Fragaria vesca subsp. vesca]
Fvb1	NON_SYNONYMOUS_CODING	gene31131	764507233	PREDICTED: translocase of chloroplast 90, chloroplastic [Fragaria vesca subsp. vesca]
Fvb1	NON_SYNONYMOUS_CODING	gene31131	764507233	PREDICTED: translocase of chloroplast 90, chloroplastic [Fragaria vesca subsp. vesca]
Fvb1	SPLICING	gene31131	764507233	PREDICTED: translocase of chloroplast 90, chloroplastic [Fragaria vesca subsp. vesca]
Fvb1	NON_SYNONYMOUS_CODING	gene31131	764507233	PREDICTED: translocase of chloroplast 90, chloroplastic [Fragaria vesca subsp. vesca]
Fvb1	NON_SYNONYMOUS_CODING	gene31131	764507233	PREDICTED: translocase of chloroplast 90, chloroplastic [Fragaria vesca subsp. vesca]
Fvb1	NON_SYNONYMOUS_CODING	gene31131	764507233	PREDICTED: translocase of chloroplast 90, chloroplastic [Fragaria vesca subsp. vesca]
Fvb1	NON_SYNONYMOUS_CODING	gene31131	764507233	PREDICTED: translocase of chloroplast 90, chloroplastic [Fragaria vesca subsp. vesca]
Fvb1	NON_SYNONYMOUS_CODING	gene31131	764507233	PREDICTED: translocase of chloroplast 90, chloroplastic [Fragaria vesca subsp. vesca]
Fvb1	NON_SYNONYMOUS_CODING	gene31131	764507233	PREDICTED: translocase of chloroplast 90, chloroplastic [Fragaria vesca subsp. vesca]
Fvb1	NON_SYNONYMOUS_CODING	gene31131	764507233	PREDICTED: translocase of chloroplast 90, chloroplastic [Fragaria vesca subsp. vesca]
Fvb1	NON_SYNONYMOUS_CODING	gene31131	764507233	PREDICTED: translocase of chloroplast 90, chloroplastic [Fragaria vesca subsp. vesca]
Fvb1	NON_SYNONYMOUS_CODING	gene31131	764507233	PREDICTED: translocase of chloroplast 90, chloroplastic [Fragaria vesca subsp. vesca]
Fvb1	NON_SYNONYMOUS_CODING	gene31131	764507233	PREDICTED: translocase of chloroplast 90, chloroplastic [Fragaria vesca subsp. vesca]
Fvb1	NON_SYNONYMOUS_CODING	gene31131	764507233	PREDICTED: translocase of chloroplast 90, chloroplastic [Fragaria vesca subsp. vesca]
Fvb1	NON_SYNONYMOUS_CODING	gene31131	764507233	PREDICTED: translocase of chloroplast 90, chloroplastic [Fragaria vesca subsp. vesca]
Fvb1	NON_SYNONYMOUS_CODING	gene31131	764507233	PREDICTED: translocase of chloroplast 90, chloroplastic [Fragaria vesca subsp. vesca]
Fvb1	NON_SYNONYMOUS_CODING	gene31131	764507233	PREDICTED: translocase of chloroplast 90, chloroplastic [Fragaria vesca subsp. vesca]
Fvb1	NON_SYNONYMOUS_CODING	gene31131	764507233	PREDICTED: translocase of chloroplast 90, chloroplastic [Fragaria vesca subsp. vesca]
Fvb1	NON_SYNONYMOUS_CODING	gene31131	764507233	PREDICTED: translocase of chloroplast 90, chloroplastic [Fragaria vesca subsp. vesca]
Fvb1	NON_SYNONYMOUS_CODING	gene31129	719981818	PREDICTED: bifunctional purple acid phosphatase 26-like [Nelumbo nucifera]
Fvb1	NON_SYNONYMOUS_CODING	gene31127	764578763	PREDICTED: uncharacterized protein LOC105351262 [Fragaria vesca subsp. vesca]
Fvb1	NON_SYNONYMOUS_CODING	gene34413	764521612	PREDICTED: uncharacterized protein LOC105353190 [Fragaria vesca subsp. vesca]
Fvb1	NON_SYNONYMOUS_CODING	gene34413	764521612	PREDICTED: uncharacterized protein LOC105353190 [Fragaria vesca subsp. vesca]
Fvb1	NON_SYNONYMOUS_CODING	gene34413	764521612	PREDICTED: uncharacterized protein LOC105353190 [Fragaria vesca subsp. vesca]
Fvb1	NON_SYNONYMOUS_CODING	gene34413	764521612	PREDICTED: uncharacterized protein LOC105353190 [Fragaria vesca subsp. vesca]
Fvb1	NON_SYNONYMOUS_CODING	gene34413	764521612	PREDICTED: uncharacterized protein LOC105353190 [Fragaria vesca subsp. vesca]
Fvb1	NON_SYNONYMOUS_CODING	gene34413	764521612	PREDICTED: uncharacterized protein LOC105353190 [Fragaria vesca subsp. vesca]
Fvb1	NON_SYNONYMOUS_CODING	gene31126	470101622	PREDICTED: putative chloride channel-like protein CLC-g isoform X1 [Fragaria vesca subsp. vesca]
Fvb1	NON_SYNONYMOUS_CODING	gene31125	629118271	hypothetical protein EUGRSUZ_C043221, partial [Eucalyptus grandis]
Fvb1	NON_SYNONYMOUS_CODING	gene31124	645278123	PREDICTED: transcription elongation factor SPT6 [Prunus mume]
Fvb1	NON_SYNONYMOUS_CODING	gene31124	645278123	PREDICTED: transcription elongation factor SPT6 [Prunus mume]
Fvb1	NON_SYNONYMOUS_CODING	gene31124	645278123	PREDICTED: transcription elongation factor SPT6 [Prunus mume]
Fvb1	NON_SYNONYMOUS_CODING	gene31124	645278123	PREDICTED: transcription elongation factor SPT6 [Prunus mume]
Fvb1	NON_SYNONYMOUS_CODING	gene31124	645278123	PREDICTED: transcription elongation factor SPT6 [Prunus mume]
Fvb1	SPLICING	gene31124	645278123	PREDICTED: transcription elongation factor SPT6 [Prunus mume]
Fvb1	NON_SYNONYMOUS_CODING	gene31124	645278123	PREDICTED: transcription elongation factor SPT6 [Prunus mume]
Fvb1	NON_SYNONYMOUS_CODING	gene31124	645278123	PREDICTED: transcription elongation factor SPT6 [Prunus mume]
Fvb1	NON_SYNONYMOUS_CODING	gene31124	645278123	PREDICTED: transcription elongation factor SPT6 [Prunus mume]
Fvb1	NON_SYNONYMOUS_CODING	gene31124	645278123	PREDICTED: transcription elongation factor SPT6 [Prunus mume]
Fvb1	NON_SYNONYMOUS_CODING	gene31124	645278123	PREDICTED: transcription elongation factor SPT6 [Prunus mume]
Fvb1	NON_SYNONYMOUS_CODING	gene31124	645278123	PREDICTED: transcription elongation factor SPT6 [Prunus mume]
Fvb1	NON_SYNONYMOUS_CODING	gene31124	645278123	PREDICTED: transcription elongation factor SPT6 [Prunus mume]
Fvb1	NON_SYNONYMOUS_CODING	gene31124	645278123	PREDICTED: transcription elongation factor SPT6 [Prunus mume]
Fvb1	NON_SYNONYMOUS_CODING	gene31124	645278123	PREDICTED: transcription elongation factor SPT6 [Prunus mume]
Fvb1	NON_SYNONYMOUS_CODING	gene31124	645278123	PREDICTED: transcription elongation factor SPT6 [Prunus mume]
Fvb1	NON_SYNONYMOUS_CODING	gene31124	645278123	PREDICTED: transcription elongation factor SPT6 [Prunus mume]
Fvb1	NON_SYNONYMOUS_CODING	gene31124	645278123	PREDICTED: transcription elongation factor SPT6 [Prunus mume]
Fvb1	NON_SYNONYMOUS_CODING	gene31124	645278123	PREDICTED: transcription elongation factor SPT6 [Prunus mume]
Fvb1	NON_SYNONYMOUS_CODING	gene31124	645278123	PREDICTED: transcription elongation factor SPT6 [Prunus mume]
Fvb1	NON_SYNONYMOUS_CODING	gene31124	645278123	PREDICTED: transcription elongation factor SPT6 [Prunus mume]
Fvb1	NON_SYNONYMOUS_CODING	gene31123	470146331	PREDICTED: uncharacterized protein LOC101293244 [Fragaria vesca subsp. vesca]
Fvb1	NON_SYNONYMOUS_CODING	gene31123	470146331	PREDICTED: uncharacterized protein LOC101293244 [Fragaria vesca subsp. vesca]
Fvb1	NON_SYNONYMOUS_CODING	gene31123	470146331	PREDICTED: uncharacterized protein LOC101293244 [Fragaria vesca subsp. vesca]
Fvb1	NON_SYNONYMOUS_CODING	gene31123	470146331	PREDICTED: uncharacterized protein LOC101293244 [Fragaria vesca subsp. vesca]
Fvb1	NON_SYNONYMOUS_CODING	gene31123	470146331	PREDICTED: uncharacterized protein LOC101293244 [Fragaria vesca subsp. vesca]
Fvb1	NON_SYNONYMOUS_CODING	gene31123	470146331	PREDICTED: uncharacterized protein LOC101293244 [Fragaria vesca subsp. vesca]
Fvb1	NON_SYNONYMOUS_CODING	gene31122	470101628	PREDICTED: probable sucrose-phosphate synthase 1 [Fragaria vesca subsp. vesca]
Fvb1	NON_SYNONYMOUS_CODING	gene31122	470101628	PREDICTED: probable sucrose-phosphate synthase 1 [Fragaria vesca subsp. vesca]
Fvb1	NON_SYNONYMOUS_CODING	gene31122	470101628	PREDICTED: probable sucrose-phosphate synthase 1 [Fragaria vesca subsp. vesca]
Fvb1	NON_SYNONYMOUS_CODING	gene31121	470101630	PREDICTED: heptahelical transmembrane protein 1 isoform X1 [Fragaria vesca subsp. vesca]
Fvb1	NON_SYNONYMOUS_CODING	gene31121	470101630	PREDICTED: heptahelical transmembrane protein 1 isoform X1 [Fragaria vesca subsp. vesca]
Fvb1	NON_SYNONYMOUS_CODING	gene31121	470101630	PREDICTED: heptahelical transmembrane protein 1 isoform X1 [Fragaria vesca subsp. vesca]
Fvb1	NON_SYNONYMOUS_CODING	gene31121	470101630	PREDICTED: heptahelical transmembrane protein 1 isoform X1 [Fragaria vesca subsp. vesca]
Fvb1	NON_SYNONYMOUS_CODING	gene31121	470101630	PREDICTED: heptahelical transmembrane protein 1 isoform X1 [Fragaria vesca subsp. vesca]
Fvb1	NON_SYNONYMOUS_CODING	gene31121	470101630	PREDICTED: heptahelical transmembrane protein 1 isoform X1 [Fragaria vesca subsp. vesca]
Fvb1	NON_SYNONYMOUS_CODING	gene31120	470104796	PREDICTED: probable glycosyltransferase At5g20260 isoform X1 [Fragaria vesca subsp. vesca]
Fvb1	NON_SYNONYMOUS_CODING	gene31120	470104796	PREDICTED: probable glycosyltransferase At5g20260 isoform X1 [Fragaria vesca subsp. vesca]
Fvb1	NON_SYNONYMOUS_CODING	gene31120	470104796	PREDICTED: probable glycosyltransferase At5g20260 isoform X1 [Fragaria vesca subsp. vesca]
Fvb1	NON_SYNONYMOUS_CODING	gene31120	470104796	PREDICTED: probable glycosyltransferase At5g20260 isoform X1 [Fragaria vesca subsp. vesca]
Fvb1	NON_SYNONYMOUS_CODING	gene31120	470104796	PREDICTED: probable glycosyltransferase At5g20260 isoform X1 [Fragaria vesca subsp. vesca]
Fvb1	NON_SYNONYMOUS_CODING	gene31120	470104796	PREDICTED: probable glycosyltransferase At5g20260 isoform X1 [Fragaria vesca subsp. vesca]
Fvb1	NON_SYNONYMOUS_CODING	gene31120	470104796	PREDICTED: probable glycosyltransferase At5g20260 isoform X1 [Fragaria vesca subsp. vesca]
Fvb1	NON_SYNONYMOUS_CODING	gene31119	595821858	hypothetical protein PRUPE_ppa017740mg, partial [Prunus persica]
Fvb1	NON_SYNONYMOUS_CODING	gene31119	595821858	hypothetical protein PRUPE_ppa017740mg, partial [Prunus persica]
Fvb1	NON_SYNONYMOUS_CODING	gene31119	595821858	hypothetical protein PRUPE_ppa017740mg, partial [Prunus persica]
Fvb1	NON_SYNONYMOUS_CODING	gene31119	595821858	hypothetical protein PRUPE_ppa017740mg, partial [Prunus persica]
Fvb1	NON_SYNONYMOUS_CODING	gene31119	595821858	hypothetical protein PRUPE_ppa017740mg, partial [Prunus persica]
Fvb1	NON_SYNONYMOUS_CODING	gene31119	595821858	hypothetical protein PRUPE_ppa017740mg, partial [Prunus persica]
Fvb1	NON_SYNONYMOUS_CODING	gene31119	595821858	hypothetical protein PRUPE_ppa017740mg, partial [Prunus persica]
Fvb1	NON_SYNONYMOUS_CODING	gene31119	595821858	hypothetical protein PRUPE_ppa017740mg, partial [Prunus persica]
Fvb1	NON_SYNONYMOUS_CODING	gene31119	595821858	hypothetical protein PRUPE_ppa017740mg, partial [Prunus persica]
Fvb1	NON_SYNONYMOUS_CODING	gene31118	764569337	PREDICTED: putative F-box protein At4g22660 [Fragaria vesca subsp. vesca]
Fvb1	NON_SYNONYMOUS_CODING	gene31118	764569337	PREDICTED: putative F-box protein At4g22660 [Fragaria vesca subsp. vesca]
Fvb1	NON_SYNONYMOUS_CODING	gene31118	764569337	PREDICTED: putative F-box protein At4g22660 [Fragaria vesca subsp. vesca]
Fvb1	NON_SYNONYMOUS_CODING	gene31118	764569337	PREDICTED: putative F-box protein At4g22660 [Fragaria vesca subsp. vesca]
Fvb1	NON_SYNONYMOUS_CODING	gene31118	764569337	PREDICTED: putative F-box protein At4g22660 [Fragaria vesca subsp. vesca]
Fvb1	NON_SYNONYMOUS_CODING	gene31118	764569337	PREDICTED: putative F-box protein At4g22660 [Fragaria vesca subsp. vesca]
Fvb1	NON_SYNONYMOUS_CODING	gene31118	764569337	PREDICTED: putative F-box protein At4g22660 [Fragaria vesca subsp. vesca]
Fvb1	NON_SYNONYMOUS_CODING	gene31117	470101636	PREDICTED: N-alpha-acetyltransferase 35, NatC auxiliary subunit [Fragaria vesca subsp. vesca]
Fvb1	NON_SYNONYMOUS_CODING	gene31117	470101636	PREDICTED: N-alpha-acetyltransferase 35, NatC auxiliary subunit [Fragaria vesca subsp. vesca]
Fvb1	NON_SYNONYMOUS_CODING	gene31111	764507320	PREDICTED: LOW QUALITY PROTEIN: CCR4-NOT transcription complex subunit 10 [Fragaria vesca subsp. vesca]
Fvb1	NON_SYNONYMOUS_CODING	gene31110	764507329	PREDICTED: uncharacterized protein LOC101314796 isoform X2 [Fragaria vesca subsp. vesca]
Fvb1	NON_SYNONYMOUS_CODING	gene31110	764507329	PREDICTED: uncharacterized protein LOC101314796 isoform X2 [Fragaria vesca subsp. vesca]
Fvb1	NON_SYNONYMOUS_CODING	gene31110	764507329	PREDICTED: uncharacterized protein LOC101314796 isoform X2 [Fragaria vesca subsp. vesca]
Fvb1	NON_SYNONYMOUS_CODING	gene31110	764507329	PREDICTED: uncharacterized protein LOC101314796 isoform X2 [Fragaria vesca subsp. vesca]
Fvb1	NON_SYNONYMOUS_CODING	gene31109	470104836	PREDICTED: uncharacterized protein LOC101296428 [Fragaria vesca subsp. vesca]
Fvb1	NON_SYNONYMOUS_CODING	gene31109	470104836	PREDICTED: uncharacterized protein LOC101296428 [Fragaria vesca subsp. vesca]
Fvb1	STOPGAIN	gene31109	470104836	PREDICTED: uncharacterized protein LOC101296428 [Fragaria vesca subsp. vesca]
Fvb1	NON_SYNONYMOUS_CODING	gene31108	470101648	PREDICTED: probable galactinol--sucrose galactosyltransferase 6 [Fragaria vesca subsp. vesca]
Fvb1	NON_SYNONYMOUS_CODING	gene31108	470101648	PREDICTED: probable galactinol--sucrose galactosyltransferase 6 [Fragaria vesca subsp. vesca]
Fvb1	NON_SYNONYMOUS_CODING	gene31108	470101648	PREDICTED: probable galactinol--sucrose galactosyltransferase 6 [Fragaria vesca subsp. vesca]
Fvb1	NON_SYNONYMOUS_CODING	gene31108	470101648	PREDICTED: probable galactinol--sucrose galactosyltransferase 6 [Fragaria vesca subsp. vesca]
Fvb1	NON_SYNONYMOUS_CODING	gene31106	764507347	PREDICTED: zinc finger BED domain-containing protein DAYSLEEPER-like [Fragaria vesca subsp. vesca]
Fvb1	NON_SYNONYMOUS_CODING	gene31106	764507347	PREDICTED: zinc finger BED domain-containing protein DAYSLEEPER-like [Fragaria vesca subsp. vesca]
Fvb1	NON_SYNONYMOUS_CODING	gene31103	470101652	PREDICTED: uncharacterized protein LOC101311216 [Fragaria vesca subsp. vesca]
Fvb1	NON_SYNONYMOUS_CODING	gene31102	470101654	PREDICTED: calmodulin-like protein 3 [Fragaria vesca subsp. vesca]
Fvb1	NON_SYNONYMOUS_CODING	gene31102	470101654	PREDICTED: calmodulin-like protein 3 [Fragaria vesca subsp. vesca]
Fvb1	NON_SYNONYMOUS_CODING	gene31070	470101675	PREDICTED: uncharacterized protein LOC101314594 [Fragaria vesca subsp. vesca]
Fvb1	NON_SYNONYMOUS_CODING	gene31023	764507731	PREDICTED: zinc finger CCCH domain-containing protein 49-like [Fragaria vesca subsp. vesca]
Fvb1	NON_SYNONYMOUS_CODING	gene31023	764507731	PREDICTED: zinc finger CCCH domain-containing protein 49-like [Fragaria vesca subsp. vesca]
Fvb1	NON_SYNONYMOUS_CODING	gene31008	764505569	PREDICTED: uncharacterized protein LOC101303058 [Fragaria vesca subsp. vesca]
Fvb1	NON_SYNONYMOUS_CODING	gene31008	764505569	PREDICTED: uncharacterized protein LOC101303058 [Fragaria vesca subsp. vesca]
Fvb1	NON_SYNONYMOUS_CODING	gene31008	764505569	PREDICTED: uncharacterized protein LOC101303058 [Fragaria vesca subsp. vesca]
Fvb1	NON_SYNONYMOUS_CODING	gene31008	764505569	PREDICTED: uncharacterized protein LOC101303058 [Fragaria vesca subsp. vesca]
Fvb1	NON_SYNONYMOUS_CODING	gene30995	764606025	PREDICTED: vegetative cell wall protein gp1-like [Fragaria vesca subsp. vesca]
Fvb1	NON_SYNONYMOUS_CODING	gene30965	470104875	PREDICTED: (-)-germacrene D synthase-like isoform X1 [Fragaria vesca subsp. vesca]
Fvb1	NON_SYNONYMOUS_CODING	gene30959	764521684	PREDICTED: pentatricopeptide repeat-containing protein At1g08070-like [Fragaria vesca subsp. vesca]
Fvb1	NON_SYNONYMOUS_CODING	gene30932	470104899	PREDICTED: dnaJ homolog subfamily C GRV2 [Fragaria vesca subsp. vesca]
Fvb1	NON_SYNONYMOUS_CODING	gene30932	470104899	PREDICTED: dnaJ homolog subfamily C GRV2 [Fragaria vesca subsp. vesca]
Fvb1	NON_SYNONYMOUS_CODING	gene30914	470101219	PREDICTED: 3-hydroxyisobutyryl-CoA hydrolase-like protein 3, mitochondrial isoform X1 [Fragaria vesca subsp. vesca]
Fvb1	SPLICING	gene30914	470101219	PREDICTED: 3-hydroxyisobutyryl-CoA hydrolase-like protein 3, mitochondrial isoform X1 [Fragaria vesca subsp. vesca]
Fvb1	NON_SYNONYMOUS_CODING	gene34409	764508228	PREDICTED: uncharacterized protein LOC101308792 [Fragaria vesca subsp. vesca]
Fvb1	NON_SYNONYMOUS_CODING	gene34409	764508228	PREDICTED: uncharacterized protein LOC101308792 [Fragaria vesca subsp. vesca]
Fvb1	NON_SYNONYMOUS_CODING	gene34409	764508228	PREDICTED: uncharacterized protein LOC101308792 [Fragaria vesca subsp. vesca]
Fvb1	NON_SYNONYMOUS_CODING	gene34409	764508228	PREDICTED: uncharacterized protein LOC101308792 [Fragaria vesca subsp. vesca]
Fvb1	NON_SYNONYMOUS_CODING	gene30887	764598791	PREDICTED: TMV resistance protein N-like isoform X2 [Fragaria vesca subsp. vesca]
Fvb1	NON_SYNONYMOUS_CODING	gene34408	764508262	PREDICTED: TMV resistance protein N-like isoform X2 [Fragaria vesca subsp. vesca]
Fvb1	NON_SYNONYMOUS_CODING	gene33873	764505651	PREDICTED: uncharacterized protein LOC105349982 [Fragaria vesca subsp. vesca]
Fvb1	NON_SYNONYMOUS_CODING	gene02069	470104594	PREDICTED: nudix hydrolase 20, chloroplastic-like [Fragaria vesca subsp. vesca]
Fvb1	NON_SYNONYMOUS_CODING	gene11839	470143376	PREDICTED: serine carboxypeptidase-like [Fragaria vesca subsp. vesca]
Fvb1	NON_SYNONYMOUS_CODING	gene11839	470143376	PREDICTED: serine carboxypeptidase-like [Fragaria vesca subsp. vesca]
Fvb1	NON_SYNONYMOUS_CODING	gene11839	470143376	PREDICTED: serine carboxypeptidase-like [Fragaria vesca subsp. vesca]
Fvb1	NON_SYNONYMOUS_CODING	gene11849	764588442	PREDICTED: uncharacterized protein LOC105351628 [Fragaria vesca subsp. vesca]
Fvb1	NON_SYNONYMOUS_CODING	gene11849	764588442	PREDICTED: uncharacterized protein LOC105351628 [Fragaria vesca subsp. vesca]
Fvb1	NON_SYNONYMOUS_CODING	gene11870	470105009	PREDICTED: probable RNA methyltransferase At5g51130 [Fragaria vesca subsp. vesca]
Fvb1	NON_SYNONYMOUS_CODING	gene11283	764508869	PREDICTED: probable RNA-dependent RNA polymerase 5 isoform X1 [Fragaria vesca subsp. vesca]
Fvb1	NON_SYNONYMOUS_CODING	gene11285	764508863	PREDICTED: probable RNA-dependent RNA polymerase 3 [Fragaria vesca subsp. vesca]
Fvb1	NON_SYNONYMOUS_CODING	gene11285	764508863	PREDICTED: probable RNA-dependent RNA polymerase 3 [Fragaria vesca subsp. vesca]
Fvb1	NON_SYNONYMOUS_CODING	gene11285	764508863	PREDICTED: probable RNA-dependent RNA polymerase 3 [Fragaria vesca subsp. vesca]
Fvb1	NON_SYNONYMOUS_CODING	gene11302	470102062	PREDICTED: receptor-like protein kinase HSL1 [Fragaria vesca subsp. vesca]
Fvb1	NON_SYNONYMOUS_CODING	gene11302	470102062	PREDICTED: receptor-like protein kinase HSL1 [Fragaria vesca subsp. vesca]
Fvb1	NON_SYNONYMOUS_CODING	gene11354	764509164	PREDICTED: zinc finger CCCH domain-containing protein 20 [Fragaria vesca subsp. vesca]
Fvb1	NON_SYNONYMOUS_CODING	gene11361	470102117	PREDICTED: meiotic nuclear division protein 1 homolog [Fragaria vesca subsp. vesca]
Fvb1	NON_SYNONYMOUS_CODING	gene11362	470102119	PREDICTED: arabinogalactan peptide 20-like [Fragaria vesca subsp. vesca]
Fvb1	NON_SYNONYMOUS_CODING	gene11364	470102123	PREDICTED: IAA-amino acid hydrolase ILR1-like 4 [Fragaria vesca subsp. vesca]
Fvb1	NON_SYNONYMOUS_CODING	gene11388	764509343	PREDICTED: mucin-5AC-like [Fragaria vesca subsp. vesca]
Fvb1	NON_SYNONYMOUS_CODING	gene11401	764509400	PREDICTED: uncharacterized protein LOC101313743 isoform X2 [Fragaria vesca subsp. vesca]
Fvb1	NON_SYNONYMOUS_CODING	gene11407	470105092	PREDICTED: putative pentatricopeptide repeat-containing protein At3g23330 [Fragaria vesca subsp. vesca]
Fvb1	NON_SYNONYMOUS_CODING	gene11433	470102207	PREDICTED: glutamate-rich WD repeat-containing protein 1 isoform X1 [Fragaria vesca subsp. vesca]
Fvb1	NON_SYNONYMOUS_CODING	gene12664	764521985	PREDICTED: uncharacterized protein LOC101304042 [Fragaria vesca subsp. vesca]
Fvb1	NON_SYNONYMOUS_CODING	gene12665	764594432	PREDICTED: disease resistance protein At4g27190-like [Fragaria vesca subsp. vesca]
Fvb1	NON_SYNONYMOUS_CODING	gene12665	764594432	PREDICTED: disease resistance protein At4g27190-like [Fragaria vesca subsp. vesca]
Fvb1	NON_SYNONYMOUS_CODING	gene12665	764594432	PREDICTED: disease resistance protein At4g27190-like [Fragaria vesca subsp. vesca]
Fvb1	NON_SYNONYMOUS_CODING	gene12665	764594432	PREDICTED: disease resistance protein At4g27190-like [Fragaria vesca subsp. vesca]
Fvb1	NON_SYNONYMOUS_CODING	gene12720	764510170	PREDICTED: uncharacterized protein LOC105350366 isoform X1 [Fragaria vesca subsp. vesca]
Fvb1	NON_SYNONYMOUS_CODING	gene12720	764510170	PREDICTED: uncharacterized protein LOC105350366 isoform X1 [Fragaria vesca subsp. vesca]
Fvb1	NON_SYNONYMOUS_CODING	gene12720	764510170	PREDICTED: uncharacterized protein LOC105350366 isoform X1 [Fragaria vesca subsp. vesca]
Fvb1	NON_SYNONYMOUS_CODING	gene12724	764522010	PREDICTED: uncharacterized protein LOC105353375 [Fragaria vesca subsp. vesca]
Fvb1	NON_SYNONYMOUS_CODING	gene12724	764522010	PREDICTED: uncharacterized protein LOC105353375 [Fragaria vesca subsp. vesca]
Fvb1	NON_SYNONYMOUS_CODING	gene12724	764522010	PREDICTED: uncharacterized protein LOC105353375 [Fragaria vesca subsp. vesca]
Fvb1	NON_SYNONYMOUS_CODING	gene12476	470102363	PREDICTED: 12-oxophytodienoate reductase 3-like [Fragaria vesca subsp. vesca]
Fvb1	NON_SYNONYMOUS_CODING	gene12482	470105205	PREDICTED: glucan endo-1,3-beta-glucosidase-like [Fragaria vesca subsp. vesca]
Fvb1	NON_SYNONYMOUS_CODING	gene12502	764510417	PREDICTED: uncharacterized protein LOC101313649 isoform X2 [Fragaria vesca subsp. vesca]
Fvb1	NON_SYNONYMOUS_CODING	gene12502	764510417	PREDICTED: uncharacterized protein LOC101313649 isoform X2 [Fragaria vesca subsp. vesca]
Fvb1	NON_SYNONYMOUS_CODING	gene12502	764510417	PREDICTED: uncharacterized protein LOC101313649 isoform X2 [Fragaria vesca subsp. vesca]
Fvb1	NON_SYNONYMOUS_CODING	gene12502	764510417	PREDICTED: uncharacterized protein LOC101313649 isoform X2 [Fragaria vesca subsp. vesca]
Fvb1	NON_SYNONYMOUS_CODING	gene12502	764510417	PREDICTED: uncharacterized protein LOC101313649 isoform X2 [Fragaria vesca subsp. vesca]
Fvb1	STOPGAIN	gene12506	764586182	PREDICTED: uncharacterized protein LOC105351565 [Fragaria vesca subsp. vesca]
Fvb1	NON_SYNONYMOUS_CODING	gene12913	764522049	PREDICTED: protein SUPPRESSOR OF npr1-1, CONSTITUTIVE 1-like [Fragaria vesca subsp. vesca]
Fvb1	NON_SYNONYMOUS_CODING	gene12913	764522049	PREDICTED: protein SUPPRESSOR OF npr1-1, CONSTITUTIVE 1-like [Fragaria vesca subsp. vesca]
Fvb1	NON_SYNONYMOUS_CODING	gene12913	764522049	PREDICTED: protein SUPPRESSOR OF npr1-1, CONSTITUTIVE 1-like [Fragaria vesca subsp. vesca]
Fvb1	NON_SYNONYMOUS_CODING	gene12913	764522049	PREDICTED: protein SUPPRESSOR OF npr1-1, CONSTITUTIVE 1-like [Fragaria vesca subsp. vesca]
Fvb1	NON_SYNONYMOUS_CODING	gene12913	764522049	PREDICTED: protein SUPPRESSOR OF npr1-1, CONSTITUTIVE 1-like [Fragaria vesca subsp. vesca]
Fvb1	NON_SYNONYMOUS_CODING	gene12914	470105248	PREDICTED: beta-galactosidase 15-like [Fragaria vesca subsp. vesca]
Fvb1	NON_SYNONYMOUS_CODING	gene12916	568865586	PREDICTED: DEAD-box ATP-dependent RNA helicase 17-like [Citrus sinensis]
Fvb1	NON_SYNONYMOUS_CODING	gene12916	568865586	PREDICTED: DEAD-box ATP-dependent RNA helicase 17-like [Citrus sinensis]
Fvb1	NON_SYNONYMOUS_CODING	gene12917	470102436	PREDICTED: auxin response factor 19-like [Fragaria vesca subsp. vesca]
Fvb1	NON_SYNONYMOUS_CODING	gene12919	470102440	PREDICTED: ethylene-responsive transcription factor ERF017 [Fragaria vesca subsp. vesca]
Fvb1	NON_SYNONYMOUS_CODING	gene12919	470102440	PREDICTED: ethylene-responsive transcription factor ERF017 [Fragaria vesca subsp. vesca]
Fvb1	NON_SYNONYMOUS_CODING	gene12919	470102440	PREDICTED: ethylene-responsive transcription factor ERF017 [Fragaria vesca subsp. vesca]
Fvb1	NON_SYNONYMOUS_CODING	gene12920	470105250	PREDICTED: beta-galactosidase 15-like [Fragaria vesca subsp. vesca]
Fvb1	NON_SYNONYMOUS_CODING	gene12920	470105250	PREDICTED: beta-galactosidase 15-like [Fragaria vesca subsp. vesca]
Fvb1	NON_SYNONYMOUS_CODING	gene12920	470105250	PREDICTED: beta-galactosidase 15-like [Fragaria vesca subsp. vesca]
Fvb1	NON_SYNONYMOUS_CODING	gene12920	470105250	PREDICTED: beta-galactosidase 15-like [Fragaria vesca subsp. vesca]
Fvb1	NON_SYNONYMOUS_CODING	gene12921	764510671	PREDICTED: 3-oxoacyl-[acyl-carrier-protein] synthase II, chloroplastic-like [Fragaria vesca subsp. vesca]
Fvb1	NON_SYNONYMOUS_CODING	gene12922	470105252	PREDICTED: RRP12-like protein [Fragaria vesca subsp. vesca]
Fvb1	NON_SYNONYMOUS_CODING	gene12922	470105252	PREDICTED: RRP12-like protein [Fragaria vesca subsp. vesca]
Fvb1	NON_SYNONYMOUS_CODING	gene12922	470105252	PREDICTED: RRP12-like protein [Fragaria vesca subsp. vesca]
Fvb1	NON_SYNONYMOUS_CODING	gene12922	470105252	PREDICTED: RRP12-like protein [Fragaria vesca subsp. vesca]
Fvb1	NON_SYNONYMOUS_CODING	gene12922	470105252	PREDICTED: RRP12-like protein [Fragaria vesca subsp. vesca]
Fvb1	NON_SYNONYMOUS_CODING	gene12922	470105252	PREDICTED: RRP12-like protein [Fragaria vesca subsp. vesca]
Fvb1	NON_SYNONYMOUS_CODING	gene12922	470105252	PREDICTED: RRP12-like protein [Fragaria vesca subsp. vesca]
Fvb1	NON_SYNONYMOUS_CODING	gene12924	470102446	PREDICTED: uncharacterized protein LOC101305000 [Fragaria vesca subsp. vesca]
Fvb1	NON_SYNONYMOUS_CODING	gene12928	694444838	PREDICTED: respiratory burst oxidase homolog protein E-like [Pyrus x bretschneideri]
Fvb1	NON_SYNONYMOUS_CODING	gene12928	694444838	PREDICTED: respiratory burst oxidase homolog protein E-like [Pyrus x bretschneideri]
Fvb1	NON_SYNONYMOUS_CODING	gene12928	694444838	PREDICTED: respiratory burst oxidase homolog protein E-like [Pyrus x bretschneideri]
Fvb1	NON_SYNONYMOUS_CODING	gene12928	694444838	PREDICTED: respiratory burst oxidase homolog protein E-like [Pyrus x bretschneideri]
Fvb1	NON_SYNONYMOUS_CODING	gene12929	470105258	PREDICTED: uncharacterized protein LOC101294986 [Fragaria vesca subsp. vesca]
Fvb1	NON_SYNONYMOUS_CODING	gene12929	470105258	PREDICTED: uncharacterized protein LOC101294986 [Fragaria vesca subsp. vesca]
Fvb1	NON_SYNONYMOUS_CODING	gene12933	595819336	hypothetical protein PRUPE_ppa019698mg [Prunus persica]
Fvb1	STOPGAIN	gene12933	595819336	hypothetical protein PRUPE_ppa019698mg [Prunus persica]
Fvb1	NON_SYNONYMOUS_CODING	gene12933	595819336	hypothetical protein PRUPE_ppa019698mg [Prunus persica]
Fvb1	NON_SYNONYMOUS_CODING	gene12933	595819336	hypothetical protein PRUPE_ppa019698mg [Prunus persica]
Fvb1	STOPGAIN	gene12934	764522054	PREDICTED: uncharacterized protein LOC105353406 [Fragaria vesca subsp. vesca]
Fvb1	NON_SYNONYMOUS_CODING	gene12934	764522054	PREDICTED: uncharacterized protein LOC105353406 [Fragaria vesca subsp. vesca]
Fvb1	NON_SYNONYMOUS_CODING	gene12934	764522054	PREDICTED: uncharacterized protein LOC105353406 [Fragaria vesca subsp. vesca]
Fvb1	NON_SYNONYMOUS_CODING	gene12934	764522054	PREDICTED: uncharacterized protein LOC105353406 [Fragaria vesca subsp. vesca]
Fvb1	NON_SYNONYMOUS_CODING	gene12934	764522054	PREDICTED: uncharacterized protein LOC105353406 [Fragaria vesca subsp. vesca]
Fvb1	NON_SYNONYMOUS_CODING	gene12935	764522059	PREDICTED: uncharacterized protein LOC105353411 [Fragaria vesca subsp. vesca]
Fvb1	NON_SYNONYMOUS_CODING	gene12935	764522059	PREDICTED: uncharacterized protein LOC105353411 [Fragaria vesca subsp. vesca]
Fvb1	NON_SYNONYMOUS_CODING	gene12935	764522059	PREDICTED: uncharacterized protein LOC105353411 [Fragaria vesca subsp. vesca]
Fvb1	STOPGAIN	gene12939	3135267	unknown protein [Arabidopsis thaliana]
Fvb1	NON_SYNONYMOUS_CODING	gene12940	470102455	PREDICTED: sucrose synthase [Fragaria vesca subsp. vesca]
Fvb1	NON_SYNONYMOUS_CODING	gene12943	764510764	PREDICTED: kinesin-like protein NACK2 [Fragaria vesca subsp. vesca]
Fvb1	NON_SYNONYMOUS_CODING	gene12943	764510764	PREDICTED: kinesin-like protein NACK2 [Fragaria vesca subsp. vesca]
Fvb1	NON_SYNONYMOUS_CODING	gene12945	470105268	PREDICTED: cyclin-A1-1-like [Fragaria vesca subsp. vesca]
Fvb1	NON_SYNONYMOUS_CODING	gene12945	470105268	PREDICTED: cyclin-A1-1-like [Fragaria vesca subsp. vesca]
Fvb1	NON_SYNONYMOUS_CODING	gene12945	470105268	PREDICTED: cyclin-A1-1-like [Fragaria vesca subsp. vesca]
Fvb1	NON_SYNONYMOUS_CODING	gene12945	470105268	PREDICTED: cyclin-A1-1-like [Fragaria vesca subsp. vesca]
Fvb1	NON_SYNONYMOUS_CODING	gene12945	470105268	PREDICTED: cyclin-A1-1-like [Fragaria vesca subsp. vesca]
Fvb1	NON_SYNONYMOUS_CODING	gene12945	470105268	PREDICTED: cyclin-A1-1-like [Fragaria vesca subsp. vesca]
Fvb1	NON_SYNONYMOUS_CODING	gene12947	764510784	PREDICTED: uncharacterized protein LOC105350539 [Fragaria vesca subsp. vesca]
Fvb1	NON_SYNONYMOUS_CODING	gene12948	764510789	PREDICTED: GDSL esterase/lipase 5-like [Fragaria vesca subsp. vesca]
Fvb1	NON_SYNONYMOUS_CODING	gene12948	764510789	PREDICTED: GDSL esterase/lipase 5-like [Fragaria vesca subsp. vesca]
Fvb1	NON_SYNONYMOUS_CODING	gene12948	764510789	PREDICTED: GDSL esterase/lipase 5-like [Fragaria vesca subsp. vesca]
Fvb1	NON_SYNONYMOUS_CODING	gene12948	764510789	PREDICTED: GDSL esterase/lipase 5-like [Fragaria vesca subsp. vesca]
Fvb1	NON_SYNONYMOUS_CODING	gene12950	470102467	PREDICTED: uncharacterized protein LOC101308120 [Fragaria vesca subsp. vesca]
Fvb1	NON_SYNONYMOUS_CODING	gene12952	470105272	PREDICTED: probable protein ariadne-2 [Fragaria vesca subsp. vesca]
Fvb1	NON_SYNONYMOUS_CODING	gene12953	470102469	PREDICTED: uncharacterized protein LOC101308411 [Fragaria vesca subsp. vesca]
Fvb1	NON_SYNONYMOUS_CODING	gene12957	764510847	PREDICTED: probable E3 ubiquitin-protein ligase RNF217 [Fragaria vesca subsp. vesca]
Fvb1	NON_SYNONYMOUS_CODING	gene12957	764510847	PREDICTED: probable E3 ubiquitin-protein ligase RNF217 [Fragaria vesca subsp. vesca]
Fvb1	NON_SYNONYMOUS_CODING	gene12958	764510853	PREDICTED: uncharacterized protein LOC101298168 [Fragaria vesca subsp. vesca]
Fvb1	NON_SYNONYMOUS_CODING	gene12959	470102473	PREDICTED: 1-phosphatidylinositol-3-phosphate 5-kinase FAB1A [Fragaria vesca subsp. vesca]
Fvb1	NON_SYNONYMOUS_CODING	gene12959	470102473	PREDICTED: 1-phosphatidylinositol-3-phosphate 5-kinase FAB1A [Fragaria vesca subsp. vesca]
Fvb1	NON_SYNONYMOUS_CODING	gene12960	470105282	PREDICTED: conserved oligomeric Golgi complex subunit 3 isoform X1 [Fragaria vesca subsp. vesca]
Fvb1	NON_SYNONYMOUS_CODING	gene12965	764510886	PREDICTED: probable pectinesterase/pectinesterase inhibitor 12 [Fragaria vesca subsp. vesca]
Fvb1	NON_SYNONYMOUS_CODING	gene12967	764608490	PREDICTED: uncharacterized protein LOC101308491 [Fragaria vesca subsp. vesca]
Fvb1	NON_SYNONYMOUS_CODING	gene12967	764608490	PREDICTED: uncharacterized protein LOC101308491 [Fragaria vesca subsp. vesca]
Fvb1	NON_SYNONYMOUS_CODING	gene12973	764511029	PREDICTED: brefeldin A-inhibited guanine nucleotide-exchange protein 5 [Fragaria vesca subsp. vesca]
Fvb1	NON_SYNONYMOUS_CODING	gene12973	764511029	PREDICTED: brefeldin A-inhibited guanine nucleotide-exchange protein 5 [Fragaria vesca subsp. vesca]
Fvb1	NON_SYNONYMOUS_CODING	gene12973	764511029	PREDICTED: brefeldin A-inhibited guanine nucleotide-exchange protein 5 [Fragaria vesca subsp. vesca]
Fvb1	NON_SYNONYMOUS_CODING	gene12973	764511029	PREDICTED: brefeldin A-inhibited guanine nucleotide-exchange protein 5 [Fragaria vesca subsp. vesca]
Fvb1	NON_SYNONYMOUS_CODING	gene12973	764511029	PREDICTED: brefeldin A-inhibited guanine nucleotide-exchange protein 5 [Fragaria vesca subsp. vesca]
Fvb1	NON_SYNONYMOUS_CODING	gene12982	764511066	PREDICTED: AT-rich interactive domain-containing protein 5-like isoform X2 [Fragaria vesca subsp. vesca]
Fvb1	NON_SYNONYMOUS_CODING	gene12982	764511066	PREDICTED: AT-rich interactive domain-containing protein 5-like isoform X2 [Fragaria vesca subsp. vesca]
Fvb1	NON_SYNONYMOUS_CODING	gene12982	764511066	PREDICTED: AT-rich interactive domain-containing protein 5-like isoform X2 [Fragaria vesca subsp. vesca]
Fvb1	NON_SYNONYMOUS_CODING	gene12982	764511066	PREDICTED: AT-rich interactive domain-containing protein 5-like isoform X2 [Fragaria vesca subsp. vesca]
Fvb1	NON_SYNONYMOUS_CODING	gene12985	764511081	PREDICTED: uncharacterized protein LOC101301049 isoform X1 [Fragaria vesca subsp. vesca]
Fvb1	NON_SYNONYMOUS_CODING	gene12987	764511091	PREDICTED: uncharacterized protein LOC101313920 [Fragaria vesca subsp. vesca]
Fvb1	NON_SYNONYMOUS_CODING	gene12988	470102502	PREDICTED: subtilisin-like protease SBT3.5 [Fragaria vesca subsp. vesca]
Fvb1	NON_SYNONYMOUS_CODING	gene12992	470102514	PREDICTED: kinesin-like calmodulin-binding protein [Fragaria vesca subsp. vesca]
Fvb1	NON_SYNONYMOUS_CODING	gene12995	764579388	PREDICTED: uncharacterized protein LOC105351346 [Fragaria vesca subsp. vesca]
Fvb1	NON_SYNONYMOUS_CODING	gene12995	764579388	PREDICTED: uncharacterized protein LOC105351346 [Fragaria vesca subsp. vesca]
Fvb1	NON_SYNONYMOUS_CODING	gene12998	764511136	PREDICTED: F-box/LRR-repeat protein At4g14096-like [Fragaria vesca subsp. vesca]
Fvb1	NON_SYNONYMOUS_CODING	gene12998	764511136	PREDICTED: F-box/LRR-repeat protein At4g14096-like [Fragaria vesca subsp. vesca]
Fvb1	NON_SYNONYMOUS_CODING	gene12999	764511159	PREDICTED: uncharacterized protein LOC101302208 [Fragaria vesca subsp. vesca]
Fvb1	NON_SYNONYMOUS_CODING	gene12999	764511159	PREDICTED: uncharacterized protein LOC101302208 [Fragaria vesca subsp. vesca]
Fvb1	NON_SYNONYMOUS_CODING	gene12999	764511159	PREDICTED: uncharacterized protein LOC101302208 [Fragaria vesca subsp. vesca]
Fvb1	NON_SYNONYMOUS_CODING	gene12999	764511159	PREDICTED: uncharacterized protein LOC101302208 [Fragaria vesca subsp. vesca]
Fvb1	NON_SYNONYMOUS_CODING	gene12999	764511159	PREDICTED: uncharacterized protein LOC101302208 [Fragaria vesca subsp. vesca]
Fvb1	NON_SYNONYMOUS_CODING	gene12999	764511159	PREDICTED: uncharacterized protein LOC101302208 [Fragaria vesca subsp. vesca]
Fvb1	NON_SYNONYMOUS_CODING	gene12999	764511159	PREDICTED: uncharacterized protein LOC101302208 [Fragaria vesca subsp. vesca]
Fvb1	NON_SYNONYMOUS_CODING	gene13000	764511168	PREDICTED: serine/threonine-protein phosphatase 7 isoform X2 [Fragaria vesca subsp. vesca]
Fvb1	NON_SYNONYMOUS_CODING	gene13002	764511173	PREDICTED: thioredoxin reductase NTRB-like [Fragaria vesca subsp. vesca]
Fvb1	NON_SYNONYMOUS_CODING	gene13004	470102526	PREDICTED: 3-hydroxy-3-methylglutaryl-coenzyme A reductase 1-like [Fragaria vesca subsp. vesca]
Fvb1	NON_SYNONYMOUS_CODING	gene13004	470102526	PREDICTED: 3-hydroxy-3-methylglutaryl-coenzyme A reductase 1-like [Fragaria vesca subsp. vesca]
Fvb1	NON_SYNONYMOUS_CODING	gene13004	470102526	PREDICTED: 3-hydroxy-3-methylglutaryl-coenzyme A reductase 1-like [Fragaria vesca subsp. vesca]
Fvb1	NON_SYNONYMOUS_CODING	gene13004	470102526	PREDICTED: 3-hydroxy-3-methylglutaryl-coenzyme A reductase 1-like [Fragaria vesca subsp. vesca]
Fvb1	NON_SYNONYMOUS_CODING	gene13005	764511183	PREDICTED: uncharacterized protein LOC105350598 [Fragaria vesca subsp. vesca]
Fvb1	NON_SYNONYMOUS_CODING	gene13005	764511183	PREDICTED: uncharacterized protein LOC105350598 [Fragaria vesca subsp. vesca]
Fvb1	NON_SYNONYMOUS_CODING	gene13005	764511183	PREDICTED: uncharacterized protein LOC105350598 [Fragaria vesca subsp. vesca]
Fvb1	NON_SYNONYMOUS_CODING	gene13005	764511183	PREDICTED: uncharacterized protein LOC105350598 [Fragaria vesca subsp. vesca]
Fvb1	NON_SYNONYMOUS_CODING	gene13005	764511183	PREDICTED: uncharacterized protein LOC105350598 [Fragaria vesca subsp. vesca]
Fvb1	NON_SYNONYMOUS_CODING	gene13005	764511183	PREDICTED: uncharacterized protein LOC105350598 [Fragaria vesca subsp. vesca]
Fvb1	NON_SYNONYMOUS_CODING	gene13005	764511183	PREDICTED: uncharacterized protein LOC105350598 [Fragaria vesca subsp. vesca]
Fvb1	NON_SYNONYMOUS_CODING	gene13005	764511183	PREDICTED: uncharacterized protein LOC105350598 [Fragaria vesca subsp. vesca]
Fvb1	NON_SYNONYMOUS_CODING	gene13005	764511183	PREDICTED: uncharacterized protein LOC105350598 [Fragaria vesca subsp. vesca]
Fvb1	SPLICING	gene13005	764511183	PREDICTED: uncharacterized protein LOC105350598 [Fragaria vesca subsp. vesca]
Fvb1	STOPGAIN	gene13005	764511183	PREDICTED: uncharacterized protein LOC105350598 [Fragaria vesca subsp. vesca]
Fvb1	NON_SYNONYMOUS_CODING	gene13005	764511183	PREDICTED: uncharacterized protein LOC105350598 [Fragaria vesca subsp. vesca]
Fvb1	NON_SYNONYMOUS_CODING	gene13005	764511183	PREDICTED: uncharacterized protein LOC105350598 [Fragaria vesca subsp. vesca]
Fvb1	NON_SYNONYMOUS_CODING	gene13006	470102530	PREDICTED: LOW QUALITY PROTEIN: trafficking protein particle complex subunit 11 [Fragaria vesca subsp. vesca]
Fvb1	NON_SYNONYMOUS_CODING	gene13006	470102530	PREDICTED: LOW QUALITY PROTEIN: trafficking protein particle complex subunit 11 [Fragaria vesca subsp. vesca]
Fvb1	NON_SYNONYMOUS_CODING	gene13006	470102530	PREDICTED: LOW QUALITY PROTEIN: trafficking protein particle complex subunit 11 [Fragaria vesca subsp. vesca]
Fvb1	NON_SYNONYMOUS_CODING	gene13006	470102530	PREDICTED: LOW QUALITY PROTEIN: trafficking protein particle complex subunit 11 [Fragaria vesca subsp. vesca]
Fvb1	NON_SYNONYMOUS_CODING	gene13006	470102530	PREDICTED: LOW QUALITY PROTEIN: trafficking protein particle complex subunit 11 [Fragaria vesca subsp. vesca]
Fvb1	NON_SYNONYMOUS_CODING	gene13006	470102530	PREDICTED: LOW QUALITY PROTEIN: trafficking protein particle complex subunit 11 [Fragaria vesca subsp. vesca]
Fvb1	NON_SYNONYMOUS_CODING	gene13006	470102530	PREDICTED: LOW QUALITY PROTEIN: trafficking protein particle complex subunit 11 [Fragaria vesca subsp. vesca]
Fvb1	NON_SYNONYMOUS_CODING	gene13006	470102530	PREDICTED: LOW QUALITY PROTEIN: trafficking protein particle complex subunit 11 [Fragaria vesca subsp. vesca]
Fvb1	NON_SYNONYMOUS_CODING	gene13006	470102530	PREDICTED: LOW QUALITY PROTEIN: trafficking protein particle complex subunit 11 [Fragaria vesca subsp. vesca]
Fvb1	NON_SYNONYMOUS_CODING	gene13007	470102532	PREDICTED: RNA polymerase I-specific transcription initiation factor RRN3-like [Fragaria vesca subsp. vesca]
Fvb1	NON_SYNONYMOUS_CODING	gene13007	470102532	PREDICTED: RNA polymerase I-specific transcription initiation factor RRN3-like [Fragaria vesca subsp. vesca]
Fvb1	NON_SYNONYMOUS_CODING	gene13007	470102532	PREDICTED: RNA polymerase I-specific transcription initiation factor RRN3-like [Fragaria vesca subsp. vesca]
Fvb1	NON_SYNONYMOUS_CODING	gene13008	470105305	PREDICTED: F-box protein CPR30-like [Fragaria vesca subsp. vesca]
Fvb1	NON_SYNONYMOUS_CODING	gene13008	470105305	PREDICTED: F-box protein CPR30-like [Fragaria vesca subsp. vesca]
Fvb1	NON_SYNONYMOUS_CODING	gene13008	470105305	PREDICTED: F-box protein CPR30-like [Fragaria vesca subsp. vesca]
Fvb1	NON_SYNONYMOUS_CODING	gene13008	470105305	PREDICTED: F-box protein CPR30-like [Fragaria vesca subsp. vesca]
Fvb1	NON_SYNONYMOUS_CODING	gene13008	470105305	PREDICTED: F-box protein CPR30-like [Fragaria vesca subsp. vesca]
Fvb1	NON_SYNONYMOUS_CODING	gene13008	470105305	PREDICTED: F-box protein CPR30-like [Fragaria vesca subsp. vesca]
Fvb1	STOPGAIN	gene13008	470105305	PREDICTED: F-box protein CPR30-like [Fragaria vesca subsp. vesca]
Fvb1	NON_SYNONYMOUS_CODING	gene13009	470105305	PREDICTED: F-box protein CPR30-like [Fragaria vesca subsp. vesca]
Fvb1	NON_SYNONYMOUS_CODING	gene13009	470105305	PREDICTED: F-box protein CPR30-like [Fragaria vesca subsp. vesca]
Fvb1	NON_SYNONYMOUS_CODING	gene13009	470105305	PREDICTED: F-box protein CPR30-like [Fragaria vesca subsp. vesca]
Fvb1	NON_SYNONYMOUS_CODING	gene13009	470105305	PREDICTED: F-box protein CPR30-like [Fragaria vesca subsp. vesca]
Fvb1	NON_SYNONYMOUS_CODING	gene13010	470102534	PREDICTED: ribonuclease S-7-like [Fragaria vesca subsp. vesca]
Fvb1	NON_SYNONYMOUS_CODING	gene13010	470102534	PREDICTED: ribonuclease S-7-like [Fragaria vesca subsp. vesca]
Fvb1	NON_SYNONYMOUS_CODING	gene13010	470102534	PREDICTED: ribonuclease S-7-like [Fragaria vesca subsp. vesca]
Fvb1	NON_SYNONYMOUS_CODING	gene13010	470102534	PREDICTED: ribonuclease S-7-like [Fragaria vesca subsp. vesca]
Fvb1	NON_SYNONYMOUS_CODING	gene13013	470105305	PREDICTED: F-box protein CPR30-like [Fragaria vesca subsp. vesca]
Fvb1	NON_SYNONYMOUS_CODING	gene13013	470105305	PREDICTED: F-box protein CPR30-like [Fragaria vesca subsp. vesca]
Fvb1	NON_SYNONYMOUS_CODING	gene13013	470105305	PREDICTED: F-box protein CPR30-like [Fragaria vesca subsp. vesca]
Fvb1	NON_SYNONYMOUS_CODING	gene13015	470102536	PREDICTED: plant intracellular Ras-group-related LRR protein 4 [Fragaria vesca subsp. vesca]
Fvb1	NON_SYNONYMOUS_CODING	gene13015	470102536	PREDICTED: plant intracellular Ras-group-related LRR protein 4 [Fragaria vesca subsp. vesca]
Fvb1	NON_SYNONYMOUS_CODING	gene13018	764511254	PREDICTED: uncharacterized protein LOC101303369 isoform X2 [Fragaria vesca subsp. vesca]
Fvb1	NON_SYNONYMOUS_CODING	gene13020	470105311	PREDICTED: monosaccharide-sensing protein 2-like [Fragaria vesca subsp. vesca]
Fvb1	NON_SYNONYMOUS_CODING	gene13020	470105311	PREDICTED: monosaccharide-sensing protein 2-like [Fragaria vesca subsp. vesca]
Fvb1	NON_SYNONYMOUS_CODING	gene13020	470105311	PREDICTED: monosaccharide-sensing protein 2-like [Fragaria vesca subsp. vesca]
Fvb1	NON_SYNONYMOUS_CODING	gene13021	470102538	PREDICTED: uncharacterized protein LOC101294005 [Fragaria vesca subsp. vesca]
Fvb1	NON_SYNONYMOUS_CODING	gene13021	470102538	PREDICTED: uncharacterized protein LOC101294005 [Fragaria vesca subsp. vesca]
Fvb1	NON_SYNONYMOUS_CODING	gene13021	470102538	PREDICTED: uncharacterized protein LOC101294005 [Fragaria vesca subsp. vesca]
Fvb1	NON_SYNONYMOUS_CODING	gene13021	470102538	PREDICTED: uncharacterized protein LOC101294005 [Fragaria vesca subsp. vesca]
Fvb1	NON_SYNONYMOUS_CODING	gene13021	470102538	PREDICTED: uncharacterized protein LOC101294005 [Fragaria vesca subsp. vesca]
Fvb1	NON_SYNONYMOUS_CODING	gene13021	470102538	PREDICTED: uncharacterized protein LOC101294005 [Fragaria vesca subsp. vesca]
Fvb1	NON_SYNONYMOUS_CODING	gene13023	470102542	PREDICTED: MLO-like protein 10 [Fragaria vesca subsp. vesca]
Fvb1	NON_SYNONYMOUS_CODING	gene13023	470102542	PREDICTED: MLO-like protein 10 [Fragaria vesca subsp. vesca]
Fvb1	NON_SYNONYMOUS_CODING	gene13023	470102542	PREDICTED: MLO-like protein 10 [Fragaria vesca subsp. vesca]
Fvb1	NON_SYNONYMOUS_CODING	gene13023	470102542	PREDICTED: MLO-like protein 10 [Fragaria vesca subsp. vesca]
Fvb1	NON_SYNONYMOUS_CODING	gene13024	470102544	PREDICTED: uncharacterized protein LOC101294878 [Fragaria vesca subsp. vesca]
Fvb1	NON_SYNONYMOUS_CODING	gene13025	641852669	hypothetical protein CISIN_1g013221mg [Citrus sinensis]
Fvb1	NON_SYNONYMOUS_CODING	gene13025	641852669	hypothetical protein CISIN_1g013221mg [Citrus sinensis]
Fvb1	NON_SYNONYMOUS_CODING	gene13025	641852669	hypothetical protein CISIN_1g013221mg [Citrus sinensis]
Fvb1	NON_SYNONYMOUS_CODING	gene13025	641852669	hypothetical protein CISIN_1g013221mg [Citrus sinensis]
Fvb1	NON_SYNONYMOUS_CODING	gene13025	641852669	hypothetical protein CISIN_1g013221mg [Citrus sinensis]
Fvb1	NON_SYNONYMOUS_CODING	gene13027	764511315	PREDICTED: serine/threonine-protein kinase/endoribonuclease IRE1a-like [Fragaria vesca subsp. vesca]
Fvb1	NON_SYNONYMOUS_CODING	gene13027	764511315	PREDICTED: serine/threonine-protein kinase/endoribonuclease IRE1a-like [Fragaria vesca subsp. vesca]
Fvb1	NON_SYNONYMOUS_CODING	gene13027	764511315	PREDICTED: serine/threonine-protein kinase/endoribonuclease IRE1a-like [Fragaria vesca subsp. vesca]
Fvb1	NON_SYNONYMOUS_CODING	gene13027	764511315	PREDICTED: serine/threonine-protein kinase/endoribonuclease IRE1a-like [Fragaria vesca subsp. vesca]
Fvb1	NON_SYNONYMOUS_CODING	gene13027	764511315	PREDICTED: serine/threonine-protein kinase/endoribonuclease IRE1a-like [Fragaria vesca subsp. vesca]
Fvb1	NON_SYNONYMOUS_CODING	gene13028	470102552	PREDICTED: glutamate receptor 3.6 [Fragaria vesca subsp. vesca]
Fvb1	NON_SYNONYMOUS_CODING	gene13029	590701795	Phosphatase 2C family protein [Theobroma cacao]
Fvb1	NON_SYNONYMOUS_CODING	gene13029	590701795	Phosphatase 2C family protein [Theobroma cacao]
Fvb1	NON_SYNONYMOUS_CODING	gene13029	590701795	Phosphatase 2C family protein [Theobroma cacao]
Fvb1	NON_SYNONYMOUS_CODING	gene13034	764511387	PREDICTED: DNA mismatch repair protein MLH3 isoform X2 [Fragaria vesca subsp. vesca]
Fvb1	NON_SYNONYMOUS_CODING	gene13034	764511387	PREDICTED: DNA mismatch repair protein MLH3 isoform X2 [Fragaria vesca subsp. vesca]
Fvb1	NON_SYNONYMOUS_CODING	gene13034	764511387	PREDICTED: DNA mismatch repair protein MLH3 isoform X2 [Fragaria vesca subsp. vesca]
Fvb1	NON_SYNONYMOUS_CODING	gene13036	764511406	PREDICTED: uncharacterized protein LOC101305113 isoform X1 [Fragaria vesca subsp. vesca]
Fvb1	NON_SYNONYMOUS_CODING	gene13036	764511406	PREDICTED: uncharacterized protein LOC101305113 isoform X1 [Fragaria vesca subsp. vesca]
Fvb1	NON_SYNONYMOUS_CODING	gene13036	764511406	PREDICTED: uncharacterized protein LOC101305113 isoform X1 [Fragaria vesca subsp. vesca]
Fvb1	NON_SYNONYMOUS_CODING	gene13037	470102568	PREDICTED: DNA (cytosine-5)-methyltransferase 1-like [Fragaria vesca subsp. vesca]
Fvb1	NON_SYNONYMOUS_CODING	gene13037	470102568	PREDICTED: DNA (cytosine-5)-methyltransferase 1-like [Fragaria vesca subsp. vesca]
Fvb1	NON_SYNONYMOUS_CODING	gene13039	470105323	PREDICTED: F-box protein SKIP23-like [Fragaria vesca subsp. vesca]
Fvb1	NON_SYNONYMOUS_CODING	gene13039	470105323	PREDICTED: F-box protein SKIP23-like [Fragaria vesca subsp. vesca]
Fvb1	STOPGAIN	gene13040	470105325	PREDICTED: F-box protein SKIP23-like [Fragaria vesca subsp. vesca]
Fvb1	STOPGAIN	gene13040	470105325	PREDICTED: F-box protein SKIP23-like [Fragaria vesca subsp. vesca]
Fvb1	NON_SYNONYMOUS_CODING	gene13040	470105325	PREDICTED: F-box protein SKIP23-like [Fragaria vesca subsp. vesca]
Fvb1	NON_SYNONYMOUS_CODING	gene13040	470105325	PREDICTED: F-box protein SKIP23-like [Fragaria vesca subsp. vesca]
Fvb1	NON_SYNONYMOUS_CODING	gene13041	470105327	PREDICTED: F-box protein SKIP23-like [Fragaria vesca subsp. vesca]
Fvb1	NON_SYNONYMOUS_CODING	gene13041	470105327	PREDICTED: F-box protein SKIP23-like [Fragaria vesca subsp. vesca]
Fvb1	NON_SYNONYMOUS_CODING	gene13043	470102574	PREDICTED: HMG1/2-like protein [Fragaria vesca subsp. vesca]
Fvb1	SPLICING	gene13043	470102574	PREDICTED: HMG1/2-like protein [Fragaria vesca subsp. vesca]
Fvb1	NON_SYNONYMOUS_CODING	gene13047	764511457	PREDICTED: uncharacterized protein LOC101299802 isoform X1 [Fragaria vesca subsp. vesca]
Fvb1	NON_SYNONYMOUS_CODING	gene13047	764511457	PREDICTED: uncharacterized protein LOC101299802 isoform X1 [Fragaria vesca subsp. vesca]
Fvb1	NON_SYNONYMOUS_CODING	gene13048	470105334	PREDICTED: ankyrin repeat-containing protein At3g12360-like [Fragaria vesca subsp. vesca]
Fvb1	NON_SYNONYMOUS_CODING	gene13048	470105334	PREDICTED: ankyrin repeat-containing protein At3g12360-like [Fragaria vesca subsp. vesca]
Fvb1	NON_SYNONYMOUS_CODING	gene13050	764511473	PREDICTED: ankyrin repeat-containing protein At5g02620-like [Fragaria vesca subsp. vesca]
Fvb1	NON_SYNONYMOUS_CODING	gene13050	764511473	PREDICTED: ankyrin repeat-containing protein At5g02620-like [Fragaria vesca subsp. vesca]
Fvb1	NON_SYNONYMOUS_CODING	gene13051	470102578	PREDICTED: ankyrin repeat-containing protein At3g12360-like [Fragaria vesca subsp. vesca]
Fvb1	NON_SYNONYMOUS_CODING	gene13051	470102578	PREDICTED: ankyrin repeat-containing protein At3g12360-like [Fragaria vesca subsp. vesca]
Fvb1	NON_SYNONYMOUS_CODING	gene13051	470102578	PREDICTED: ankyrin repeat-containing protein At3g12360-like [Fragaria vesca subsp. vesca]
Fvb1	NON_SYNONYMOUS_CODING	gene13051	470102578	PREDICTED: ankyrin repeat-containing protein At3g12360-like [Fragaria vesca subsp. vesca]
Fvb1	NON_SYNONYMOUS_CODING	gene13051	470102578	PREDICTED: ankyrin repeat-containing protein At3g12360-like [Fragaria vesca subsp. vesca]
Fvb1	NON_SYNONYMOUS_CODING	gene13051	470102578	PREDICTED: ankyrin repeat-containing protein At3g12360-like [Fragaria vesca subsp. vesca]
Fvb1	NON_SYNONYMOUS_CODING	gene13051	470102578	PREDICTED: ankyrin repeat-containing protein At3g12360-like [Fragaria vesca subsp. vesca]
Fvb1	NON_SYNONYMOUS_CODING	gene13051	470102578	PREDICTED: ankyrin repeat-containing protein At3g12360-like [Fragaria vesca subsp. vesca]
Fvb1	NON_SYNONYMOUS_CODING	gene13051	470102578	PREDICTED: ankyrin repeat-containing protein At3g12360-like [Fragaria vesca subsp. vesca]
Fvb1	NON_SYNONYMOUS_CODING	gene13052	470102578	PREDICTED: ankyrin repeat-containing protein At3g12360-like [Fragaria vesca subsp. vesca]
Fvb1	NON_SYNONYMOUS_CODING	gene13053	470102580	PREDICTED: heterogeneous nuclear ribonucleoprotein H3 isoform X1 [Fragaria vesca subsp. vesca]
Fvb1	NON_SYNONYMOUS_CODING	gene13053	470102580	PREDICTED: heterogeneous nuclear ribonucleoprotein H3 isoform X1 [Fragaria vesca subsp. vesca]
Fvb1	NON_SYNONYMOUS_CODING	gene13054	470105340	PREDICTED: rab proteins geranylgeranyltransferase component A 2 [Fragaria vesca subsp. vesca]
Fvb1	NON_SYNONYMOUS_CODING	gene13054	470105340	PREDICTED: rab proteins geranylgeranyltransferase component A 2 [Fragaria vesca subsp. vesca]
Fvb1	NON_SYNONYMOUS_CODING	gene13054	470105340	PREDICTED: rab proteins geranylgeranyltransferase component A 2 [Fragaria vesca subsp. vesca]
Fvb1	NON_SYNONYMOUS_CODING	gene13054	470105340	PREDICTED: rab proteins geranylgeranyltransferase component A 2 [Fragaria vesca subsp. vesca]
Fvb1	NON_SYNONYMOUS_CODING	gene13054	470105340	PREDICTED: rab proteins geranylgeranyltransferase component A 2 [Fragaria vesca subsp. vesca]
Fvb1	NON_SYNONYMOUS_CODING	gene13054	470105340	PREDICTED: rab proteins geranylgeranyltransferase component A 2 [Fragaria vesca subsp. vesca]
Fvb1	NON_SYNONYMOUS_CODING	gene13054	470105340	PREDICTED: rab proteins geranylgeranyltransferase component A 2 [Fragaria vesca subsp. vesca]
Fvb1	NON_SYNONYMOUS_CODING	gene13056	764511539	PREDICTED: dehydrodolichyl diphosphate synthase 6-like [Fragaria vesca subsp. vesca]
Fvb1	NON_SYNONYMOUS_CODING	gene13056	764511539	PREDICTED: dehydrodolichyl diphosphate synthase 6-like [Fragaria vesca subsp. vesca]
Fvb1	NON_SYNONYMOUS_CODING	gene13056	764511539	PREDICTED: dehydrodolichyl diphosphate synthase 6-like [Fragaria vesca subsp. vesca]
Fvb1	NON_SYNONYMOUS_CODING	gene13056	764511539	PREDICTED: dehydrodolichyl diphosphate synthase 6-like [Fragaria vesca subsp. vesca]
Fvb1	NON_SYNONYMOUS_CODING	gene13056	764511539	PREDICTED: dehydrodolichyl diphosphate synthase 6-like [Fragaria vesca subsp. vesca]
Fvb1	NON_SYNONYMOUS_CODING	gene13056	764511539	PREDICTED: dehydrodolichyl diphosphate synthase 6-like [Fragaria vesca subsp. vesca]
Fvb1	NON_SYNONYMOUS_CODING	gene13056	764511539	PREDICTED: dehydrodolichyl diphosphate synthase 6-like [Fragaria vesca subsp. vesca]
Fvb1	NON_SYNONYMOUS_CODING	gene13056	764511539	PREDICTED: dehydrodolichyl diphosphate synthase 6-like [Fragaria vesca subsp. vesca]
Fvb1	NON_SYNONYMOUS_CODING	gene13056	764511539	PREDICTED: dehydrodolichyl diphosphate synthase 6-like [Fragaria vesca subsp. vesca]
Fvb1	NON_SYNONYMOUS_CODING	gene13056	764511539	PREDICTED: dehydrodolichyl diphosphate synthase 6-like [Fragaria vesca subsp. vesca]
Fvb1	NON_SYNONYMOUS_CODING	gene13057	764511544	PREDICTED: dirigent protein 23-like [Fragaria vesca subsp. vesca]
Fvb1	NON_SYNONYMOUS_CODING	gene13060	764511563	PREDICTED: uncharacterized protein LOC101302293 isoform X1 [Fragaria vesca subsp. vesca]
Fvb1	NON_SYNONYMOUS_CODING	gene13060	764511563	PREDICTED: uncharacterized protein LOC101302293 isoform X1 [Fragaria vesca subsp. vesca]
Fvb1	SPLICING	gene13063	764511576	PREDICTED: LOW QUALITY PROTEIN: phosphoserine aminotransferase 1, chloroplastic [Fragaria vesca subsp. vesca]
Fvb1	NON_SYNONYMOUS_CODING	gene13063	764511576	PREDICTED: LOW QUALITY PROTEIN: phosphoserine aminotransferase 1, chloroplastic [Fragaria vesca subsp. vesca]
Fvb1	NON_SYNONYMOUS_CODING	gene13064	470102597	PREDICTED: protein GRIP [Fragaria vesca subsp. vesca]
Fvb1	NON_SYNONYMOUS_CODING	gene13064	470102597	PREDICTED: protein GRIP [Fragaria vesca subsp. vesca]
Fvb1	NON_SYNONYMOUS_CODING	gene13065	470102601	PREDICTED: isocitrate dehydrogenase [NAD] regulatory subunit 3, mitochondrial-like [Fragaria vesca subsp. vesca]
Fvb1	NON_SYNONYMOUS_CODING	gene13066	470102603	PREDICTED: probable acyl-activating enzyme 2 [Fragaria vesca subsp. vesca]
Fvb1	NON_SYNONYMOUS_CODING	gene13067	470102605	PREDICTED: protein STRICTOSIDINE SYNTHASE-LIKE 5-like [Fragaria vesca subsp. vesca]
Fvb1	NON_SYNONYMOUS_CODING	gene13067	470102605	PREDICTED: protein STRICTOSIDINE SYNTHASE-LIKE 5-like [Fragaria vesca subsp. vesca]
Fvb1	NON_SYNONYMOUS_CODING	gene13067	470102605	PREDICTED: protein STRICTOSIDINE SYNTHASE-LIKE 5-like [Fragaria vesca subsp. vesca]
Fvb1	NON_SYNONYMOUS_CODING	gene13068	764511609	PREDICTED: probable acyl-activating enzyme 1, peroxisomal isoform X2 [Fragaria vesca subsp. vesca]
Fvb1	NON_SYNONYMOUS_CODING	gene13068	764511609	PREDICTED: probable acyl-activating enzyme 1, peroxisomal isoform X2 [Fragaria vesca subsp. vesca]
Fvb1	NON_SYNONYMOUS_CODING	gene13068	764511609	PREDICTED: probable acyl-activating enzyme 1, peroxisomal isoform X2 [Fragaria vesca subsp. vesca]
Fvb1	NON_SYNONYMOUS_CODING	gene13068	764511609	PREDICTED: probable acyl-activating enzyme 1, peroxisomal isoform X2 [Fragaria vesca subsp. vesca]
Fvb1	NON_SYNONYMOUS_CODING	gene13068	764511609	PREDICTED: probable acyl-activating enzyme 1, peroxisomal isoform X2 [Fragaria vesca subsp. vesca]
Fvb1	NON_SYNONYMOUS_CODING	gene13068	764511609	PREDICTED: probable acyl-activating enzyme 1, peroxisomal isoform X2 [Fragaria vesca subsp. vesca]
Fvb1	NON_SYNONYMOUS_CODING	gene13076	470105354	PREDICTED: uncharacterized protein LOC101310355 [Fragaria vesca subsp. vesca]
Fvb1	NON_SYNONYMOUS_CODING	gene13076	470105354	PREDICTED: uncharacterized protein LOC101310355 [Fragaria vesca subsp. vesca]
Fvb1	NON_SYNONYMOUS_CODING	gene13084	764522127	PREDICTED: uncharacterized protein LOC101311518 [Fragaria vesca subsp. vesca]
Fvb1	NON_SYNONYMOUS_CODING	gene13085	764522127	PREDICTED: uncharacterized protein LOC101311518 [Fragaria vesca subsp. vesca]
Fvb1	NON_SYNONYMOUS_CODING	gene13085	764522127	PREDICTED: uncharacterized protein LOC101311518 [Fragaria vesca subsp. vesca]
Fvb1	NON_SYNONYMOUS_CODING	gene13086	470102624	PREDICTED: putative F-box protein At1g65770 isoform X1 [Fragaria vesca subsp. vesca]
Fvb1	NON_SYNONYMOUS_CODING	gene13086	470102624	PREDICTED: putative F-box protein At1g65770 isoform X1 [Fragaria vesca subsp. vesca]
Fvb1	NON_SYNONYMOUS_CODING	gene13086	470102624	PREDICTED: putative F-box protein At1g65770 isoform X1 [Fragaria vesca subsp. vesca]
Fvb1	STOPGAIN	gene13086	470102624	PREDICTED: putative F-box protein At1g65770 isoform X1 [Fragaria vesca subsp. vesca]
Fvb1	NON_SYNONYMOUS_CODING	gene13086	470102624	PREDICTED: putative F-box protein At1g65770 isoform X1 [Fragaria vesca subsp. vesca]
Fvb1	NON_SYNONYMOUS_CODING	gene13086	470102624	PREDICTED: putative F-box protein At1g65770 isoform X1 [Fragaria vesca subsp. vesca]
Fvb1	NON_SYNONYMOUS_CODING	gene13087	764511668	PREDICTED: probable F-box protein At1g65740 [Fragaria vesca subsp. vesca]
Fvb1	NON_SYNONYMOUS_CODING	gene13087	764511668	PREDICTED: probable F-box protein At1g65740 [Fragaria vesca subsp. vesca]
Fvb1	NON_SYNONYMOUS_CODING	gene13088	470105372	PREDICTED: putative F-box protein At1g65770 [Fragaria vesca subsp. vesca]
Fvb1	NON_SYNONYMOUS_CODING	gene13088	470105372	PREDICTED: putative F-box protein At1g65770 [Fragaria vesca subsp. vesca]
Fvb1	NON_SYNONYMOUS_CODING	gene13088	470105372	PREDICTED: putative F-box protein At1g65770 [Fragaria vesca subsp. vesca]
Fvb1	NON_SYNONYMOUS_CODING	gene13088	470105372	PREDICTED: putative F-box protein At1g65770 [Fragaria vesca subsp. vesca]
Fvb1	NON_SYNONYMOUS_CODING	gene13088	470105372	PREDICTED: putative F-box protein At1g65770 [Fragaria vesca subsp. vesca]
Fvb1	NON_SYNONYMOUS_CODING	gene13090	764511678	PREDICTED: uncharacterized protein LOC101307429 isoform X1 [Fragaria vesca subsp. vesca]
Fvb1	NON_SYNONYMOUS_CODING	gene13090	764511678	PREDICTED: uncharacterized protein LOC101307429 isoform X1 [Fragaria vesca subsp. vesca]
Fvb1	NON_SYNONYMOUS_CODING	gene14508	470102630	PREDICTED: F-box protein SKIP23-like [Fragaria vesca subsp. vesca]
Fvb1	NON_SYNONYMOUS_CODING	gene14508	470102630	PREDICTED: F-box protein SKIP23-like [Fragaria vesca subsp. vesca]
Fvb1	NON_SYNONYMOUS_CODING	gene14513	470102640	PREDICTED: thiol-disulfide oxidoreductase LTO1 [Fragaria vesca subsp. vesca]
Fvb1	NON_SYNONYMOUS_CODING	gene14515	764511715	PREDICTED: putative F-box protein At3g25750 [Fragaria vesca subsp. vesca]
Fvb1	NON_SYNONYMOUS_CODING	gene14515	764511715	PREDICTED: putative F-box protein At3g25750 [Fragaria vesca subsp. vesca]
Fvb1	NON_SYNONYMOUS_CODING	gene14515	764511715	PREDICTED: putative F-box protein At3g25750 [Fragaria vesca subsp. vesca]
Fvb1	NON_SYNONYMOUS_CODING	gene14517	764511729	PREDICTED: probable serine/threonine-protein kinase drkD [Fragaria vesca subsp. vesca]
Fvb1	NON_SYNONYMOUS_CODING	gene14517	764511729	PREDICTED: probable serine/threonine-protein kinase drkD [Fragaria vesca subsp. vesca]
Fvb1	NON_SYNONYMOUS_CODING	gene14517	764511729	PREDICTED: probable serine/threonine-protein kinase drkD [Fragaria vesca subsp. vesca]
Fvb1	NON_SYNONYMOUS_CODING	gene14518	694435331	PREDICTED: ammonium transporter 3 member 1-like [Pyrus x bretschneideri]
Fvb1	NON_SYNONYMOUS_CODING	gene14519	470102646	PREDICTED: bifunctional nuclease 2 isoform X1 [Fragaria vesca subsp. vesca]
Fvb1	NON_SYNONYMOUS_CODING	gene14519	470102646	PREDICTED: bifunctional nuclease 2 isoform X1 [Fragaria vesca subsp. vesca]
Fvb1	NON_SYNONYMOUS_CODING	gene14520	764511752	PREDICTED: ankyrin repeat domain-containing protein, chloroplastic [Fragaria vesca subsp. vesca]
Fvb1	NON_SYNONYMOUS_CODING	gene14520	764511752	PREDICTED: ankyrin repeat domain-containing protein, chloroplastic [Fragaria vesca subsp. vesca]
Fvb1	NON_SYNONYMOUS_CODING	gene14520	764511752	PREDICTED: ankyrin repeat domain-containing protein, chloroplastic [Fragaria vesca subsp. vesca]
Fvb1	NON_SYNONYMOUS_CODING	gene14522	470102650	PREDICTED: phospholipase D delta [Fragaria vesca subsp. vesca]
Fvb1	NON_SYNONYMOUS_CODING	gene14522	470102650	PREDICTED: phospholipase D delta [Fragaria vesca subsp. vesca]
Fvb1	NON_SYNONYMOUS_CODING	gene14526	764511761	PREDICTED: uncharacterized protein LOC105350731 [Fragaria vesca subsp. vesca]
Fvb1	NON_SYNONYMOUS_CODING	gene14526	764511761	PREDICTED: uncharacterized protein LOC105350731 [Fragaria vesca subsp. vesca]
Fvb1	NON_SYNONYMOUS_CODING	gene14526	764511761	PREDICTED: uncharacterized protein LOC105350731 [Fragaria vesca subsp. vesca]
Fvb1	NON_SYNONYMOUS_CODING	gene14543	694435338	PREDICTED: receptor-like protein kinase THESEUS 1 [Pyrus x bretschneideri]
Fvb1	NON_SYNONYMOUS_CODING	gene14544	470105394	PREDICTED: uncharacterized protein LOC101292260 [Fragaria vesca subsp. vesca]
Fvb1	NON_SYNONYMOUS_CODING	gene14545	470105396	PREDICTED: KRR1 small subunit processome component homolog [Fragaria vesca subsp. vesca]
Fvb1	NON_SYNONYMOUS_CODING	gene14545	470105396	PREDICTED: KRR1 small subunit processome component homolog [Fragaria vesca subsp. vesca]
Fvb1	NON_SYNONYMOUS_CODING	gene14545	470105396	PREDICTED: KRR1 small subunit processome component homolog [Fragaria vesca subsp. vesca]
Fvb1	NON_SYNONYMOUS_CODING	gene14547	470124173	PREDICTED: uncharacterized protein LOC101303799 [Fragaria vesca subsp. vesca]
Fvb1	NON_SYNONYMOUS_CODING	gene14548	645273683	PREDICTED: aspartic proteinase-like protein 1 isoform X1 [Prunus mume]
Fvb1	NON_SYNONYMOUS_CODING	gene14548	645273683	PREDICTED: aspartic proteinase-like protein 1 isoform X1 [Prunus mume]
Fvb1	NON_SYNONYMOUS_CODING	gene14549	470102672	PREDICTED: pre-rRNA-processing protein ESF1 [Fragaria vesca subsp. vesca]
Fvb1	NON_SYNONYMOUS_CODING	gene14552	470102678	PREDICTED: methyltransferase-like protein 23 [Fragaria vesca subsp. vesca]
Fvb1	NON_SYNONYMOUS_CODING	gene14557	595819001	hypothetical protein PRUPE_ppa027002mg [Prunus persica]
Fvb1	NON_SYNONYMOUS_CODING	gene14557	595819001	hypothetical protein PRUPE_ppa027002mg [Prunus persica]
Fvb1	NON_SYNONYMOUS_CODING	gene14557	595819001	hypothetical protein PRUPE_ppa027002mg [Prunus persica]
Fvb1	NON_SYNONYMOUS_CODING	gene14557	595819001	hypothetical protein PRUPE_ppa027002mg [Prunus persica]
Fvb1	NON_SYNONYMOUS_CODING	gene14558	470102690	PREDICTED: protein MID1-COMPLEMENTING ACTIVITY 1 [Fragaria vesca subsp. vesca]
Fvb1	NON_SYNONYMOUS_CODING	gene14559	470102692	PREDICTED: F-box protein At4g35930 [Fragaria vesca subsp. vesca]
Fvb1	NON_SYNONYMOUS_CODING	gene14560	764522153	PREDICTED: GDSL esterase/lipase EXL3-like, partial [Fragaria vesca subsp. vesca]
Fvb1	NON_SYNONYMOUS_CODING	gene14562	764522159	PREDICTED: uncharacterized protein LOC101294893 [Fragaria vesca subsp. vesca]
Fvb1	NON_SYNONYMOUS_CODING	gene14562	764522159	PREDICTED: uncharacterized protein LOC101294893 [Fragaria vesca subsp. vesca]
Fvb1	NON_SYNONYMOUS_CODING	gene14562	764522159	PREDICTED: uncharacterized protein LOC101294893 [Fragaria vesca subsp. vesca]
Fvb1	NON_SYNONYMOUS_CODING	gene14562	764522159	PREDICTED: uncharacterized protein LOC101294893 [Fragaria vesca subsp. vesca]
Fvb1	NON_SYNONYMOUS_CODING	gene14562	764522159	PREDICTED: uncharacterized protein LOC101294893 [Fragaria vesca subsp. vesca]
Fvb1	NON_SYNONYMOUS_CODING	gene14562	764522159	PREDICTED: uncharacterized protein LOC101294893 [Fragaria vesca subsp. vesca]
Fvb1	NON_SYNONYMOUS_CODING	gene14562	764522159	PREDICTED: uncharacterized protein LOC101294893 [Fragaria vesca subsp. vesca]
Fvb1	NON_SYNONYMOUS_CODING	gene14563	470105411	PREDICTED: GDSL esterase/lipase At1g20120-like [Fragaria vesca subsp. vesca]
Fvb1	NON_SYNONYMOUS_CODING	gene14563	470105411	PREDICTED: GDSL esterase/lipase At1g20120-like [Fragaria vesca subsp. vesca]
Fvb1	NON_SYNONYMOUS_CODING	gene14563	470105411	PREDICTED: GDSL esterase/lipase At1g20120-like [Fragaria vesca subsp. vesca]
Fvb1	NON_SYNONYMOUS_CODING	gene14563	470105411	PREDICTED: GDSL esterase/lipase At1g20120-like [Fragaria vesca subsp. vesca]
Fvb1	NON_SYNONYMOUS_CODING	gene14563	470105411	PREDICTED: GDSL esterase/lipase At1g20120-like [Fragaria vesca subsp. vesca]
Fvb1	NON_SYNONYMOUS_CODING	gene14563	470105411	PREDICTED: GDSL esterase/lipase At1g20120-like [Fragaria vesca subsp. vesca]
Fvb1	NON_SYNONYMOUS_CODING	gene14563	470105411	PREDICTED: GDSL esterase/lipase At1g20120-like [Fragaria vesca subsp. vesca]
Fvb1	NON_SYNONYMOUS_CODING	gene14563	470105411	PREDICTED: GDSL esterase/lipase At1g20120-like [Fragaria vesca subsp. vesca]
Fvb1	NON_SYNONYMOUS_CODING	gene14563	470105411	PREDICTED: GDSL esterase/lipase At1g20120-like [Fragaria vesca subsp. vesca]
Fvb1	NON_SYNONYMOUS_CODING	gene14564	764522167	PREDICTED: translation factor GUF1 homolog, chloroplastic [Fragaria vesca subsp. vesca]
Fvb1	NON_SYNONYMOUS_CODING	gene14564	764522167	PREDICTED: translation factor GUF1 homolog, chloroplastic [Fragaria vesca subsp. vesca]
Fvb1	NON_SYNONYMOUS_CODING	gene14564	764522167	PREDICTED: translation factor GUF1 homolog, chloroplastic [Fragaria vesca subsp. vesca]
Fvb1	NON_SYNONYMOUS_CODING	gene14571	645260575	PREDICTED: dnaJ homolog subfamily C member 2-like [Prunus mume]
Fvb1	NON_SYNONYMOUS_CODING	gene14571	645260575	PREDICTED: dnaJ homolog subfamily C member 2-like [Prunus mume]
Fvb1	NON_SYNONYMOUS_CODING	gene14571	645260575	PREDICTED: dnaJ homolog subfamily C member 2-like [Prunus mume]
Fvb1	NON_SYNONYMOUS_CODING	gene14571	645260575	PREDICTED: dnaJ homolog subfamily C member 2-like [Prunus mume]
Fvb1	NON_SYNONYMOUS_CODING	gene14571	645260575	PREDICTED: dnaJ homolog subfamily C member 2-like [Prunus mume]
Fvb1	NON_SYNONYMOUS_CODING	gene14571	645260575	PREDICTED: dnaJ homolog subfamily C member 2-like [Prunus mume]
Fvb1	NON_SYNONYMOUS_CODING	gene14571	645260575	PREDICTED: dnaJ homolog subfamily C member 2-like [Prunus mume]
Fvb1	NON_SYNONYMOUS_CODING	gene14571	645260575	PREDICTED: dnaJ homolog subfamily C member 2-like [Prunus mume]
Fvb1	NON_SYNONYMOUS_CODING	gene14571	645260575	PREDICTED: dnaJ homolog subfamily C member 2-like [Prunus mume]
Fvb1	NON_SYNONYMOUS_CODING	gene14571	645260575	PREDICTED: dnaJ homolog subfamily C member 2-like [Prunus mume]
Fvb1	NON_SYNONYMOUS_CODING	gene14575	470102706	PREDICTED: cell cycle checkpoint protein RAD17 [Fragaria vesca subsp. vesca]
Fvb1	NON_SYNONYMOUS_CODING	gene14575	470102706	PREDICTED: cell cycle checkpoint protein RAD17 [Fragaria vesca subsp. vesca]
Fvb1	NON_SYNONYMOUS_CODING	gene14575	470102706	PREDICTED: cell cycle checkpoint protein RAD17 [Fragaria vesca subsp. vesca]
Fvb1	NON_SYNONYMOUS_CODING	gene14575	470102706	PREDICTED: cell cycle checkpoint protein RAD17 [Fragaria vesca subsp. vesca]
Fvb1	NON_SYNONYMOUS_CODING	gene14576	672117937	PREDICTED: heat shock 22 kDa protein, mitochondrial-like [Phoenix dactylifera]
Fvb1	NON_SYNONYMOUS_CODING	gene14577	764511963	PREDICTED: uncharacterized protein LOC105350878 [Fragaria vesca subsp. vesca]
Fvb1	NON_SYNONYMOUS_CODING	gene14579	470102712	PREDICTED: L-ascorbate peroxidase 3, peroxisomal [Fragaria vesca subsp. vesca]
Fvb1	NON_SYNONYMOUS_CODING	gene14582	470102714	PREDICTED: uncharacterized protein LOC101295076 [Fragaria vesca subsp. vesca]
Fvb1	NON_SYNONYMOUS_CODING	gene14583	470102718	PREDICTED: histidine kinase 1 [Fragaria vesca subsp. vesca]
Fvb1	NON_SYNONYMOUS_CODING	gene14583	470102718	PREDICTED: histidine kinase 1 [Fragaria vesca subsp. vesca]
Fvb1	NON_SYNONYMOUS_CODING	gene14583	470102718	PREDICTED: histidine kinase 1 [Fragaria vesca subsp. vesca]
Fvb1	NON_SYNONYMOUS_CODING	gene14584	470102720	PREDICTED: uncharacterized protein LOC101295942 [Fragaria vesca subsp. vesca]
Fvb1	NON_SYNONYMOUS_CODING	gene14584	470102720	PREDICTED: uncharacterized protein LOC101295942 [Fragaria vesca subsp. vesca]
Fvb1	NON_SYNONYMOUS_CODING	gene14587	764512016	PREDICTED: TMV resistance protein N-like isoform X2 [Fragaria vesca subsp. vesca]
Fvb1	STOPGAIN	gene14587	764512016	PREDICTED: TMV resistance protein N-like isoform X2 [Fragaria vesca subsp. vesca]
Fvb1	NON_SYNONYMOUS_CODING	gene14592	470105427	PREDICTED: MLO-like protein 4 [Fragaria vesca subsp. vesca]
Fvb1	NON_SYNONYMOUS_CODING	gene14592	470105427	PREDICTED: MLO-like protein 4 [Fragaria vesca subsp. vesca]
Fvb1	NON_SYNONYMOUS_CODING	gene14598	470102728	PREDICTED: oligopeptide transporter 7-like [Fragaria vesca subsp. vesca]
Fvb1	STOPGAIN	gene14867	470138225	PREDICTED: F-box/kelch-repeat protein SKIP6 [Fragaria vesca subsp. vesca]
Fvb1	NON_SYNONYMOUS_CODING	gene14867	470138225	PREDICTED: F-box/kelch-repeat protein SKIP6 [Fragaria vesca subsp. vesca]
Fvb1	NON_SYNONYMOUS_CODING	gene35194	764640230	PREDICTED: uncharacterized protein LOC105353353 [Fragaria vesca subsp. vesca]
Fvb1	NON_SYNONYMOUS_CODING	gene35194	764640230	PREDICTED: uncharacterized protein LOC105353353 [Fragaria vesca subsp. vesca]
Fvb1	NON_SYNONYMOUS_CODING	gene14937	470108888	PREDICTED: zeaxanthin epoxidase, chloroplastic-like [Fragaria vesca subsp. vesca]
Fvb1	NON_SYNONYMOUS_CODING	gene14947	470102858	PREDICTED: putative UDP-rhamnose:rhamnosyltransferase 1 [Fragaria vesca subsp. vesca]
Fvb1	NON_SYNONYMOUS_CODING	gene14721	470105517	PREDICTED: F-box protein At5g07610-like [Fragaria vesca subsp. vesca]
Fvb1	NON_SYNONYMOUS_CODING	gene14741	764512683	PREDICTED: ultraviolet-B receptor UVR8 [Fragaria vesca subsp. vesca]
Fvb1	NON_SYNONYMOUS_CODING	gene14741	764512683	PREDICTED: ultraviolet-B receptor UVR8 [Fragaria vesca subsp. vesca]
Fvb1	NON_SYNONYMOUS_CODING	gene14745	764512683	PREDICTED: ultraviolet-B receptor UVR8 [Fragaria vesca subsp. vesca]
Fvb1	NON_SYNONYMOUS_CODING	gene14754	470102904	PREDICTED: uncharacterized protein LOC101298542 [Fragaria vesca subsp. vesca]
Fvb1	NON_SYNONYMOUS_CODING	gene29626	764593642	PREDICTED: uncharacterized protein LOC105351768 [Fragaria vesca subsp. vesca]
Fvb1	NON_SYNONYMOUS_CODING	gene29626	764593642	PREDICTED: uncharacterized protein LOC105351768 [Fragaria vesca subsp. vesca]
Fvb1	NON_SYNONYMOUS_CODING	gene29626	764593642	PREDICTED: uncharacterized protein LOC105351768 [Fragaria vesca subsp. vesca]
Fvb1	NON_SYNONYMOUS_CODING	gene29626	764593642	PREDICTED: uncharacterized protein LOC105351768 [Fragaria vesca subsp. vesca]
Fvb1	NON_SYNONYMOUS_CODING	gene29626	764593642	PREDICTED: uncharacterized protein LOC105351768 [Fragaria vesca subsp. vesca]
Fvb1	NON_SYNONYMOUS_CODING	gene29625	470132071	PREDICTED: uncharacterized protein LOC101295532 [Fragaria vesca subsp. vesca]
Fvb1	NON_SYNONYMOUS_CODING	gene29625	470132071	PREDICTED: uncharacterized protein LOC101295532 [Fragaria vesca subsp. vesca]
Fvb1	NON_SYNONYMOUS_CODING	gene29624	470142668	PREDICTED: splicing factor 3A subunit 3-like isoform X1 [Fragaria vesca subsp. vesca]
Fvb1	NON_SYNONYMOUS_CODING	gene29623	764604294	PREDICTED: protein TPX2-like [Fragaria vesca subsp. vesca]
Fvb1	STOPGAIN	gene29623	764604294	PREDICTED: protein TPX2-like [Fragaria vesca subsp. vesca]
Fvb1	NON_SYNONYMOUS_CODING	gene29623	764604294	PREDICTED: protein TPX2-like [Fragaria vesca subsp. vesca]
Fvb1	NON_SYNONYMOUS_CODING	gene29622	470103330	PREDICTED: UPF0202 protein At1g10490 [Fragaria vesca subsp. vesca]
Fvb1	NON_SYNONYMOUS_CODING	gene29622	470103330	PREDICTED: UPF0202 protein At1g10490 [Fragaria vesca subsp. vesca]
Fvb1	NON_SYNONYMOUS_CODING	gene29619	658038593	PREDICTED: putative GPI-anchored protein PB15E9.01c [Malus domestica]
Fvb1	STOPGAIN	gene29597	694435491	PREDICTED: uncharacterized protein LOC103936764 [Pyrus x bretschneideri]
Fvb1	NON_SYNONYMOUS_CODING	gene29597	694435491	PREDICTED: uncharacterized protein LOC103936764 [Pyrus x bretschneideri]
Fvb1	NON_SYNONYMOUS_CODING	gene29597	694435491	PREDICTED: uncharacterized protein LOC103936764 [Pyrus x bretschneideri]
Fvb1	NON_SYNONYMOUS_CODING	gene29592	694435491	PREDICTED: uncharacterized protein LOC103936764 [Pyrus x bretschneideri]
Fvb1	NON_SYNONYMOUS_CODING	gene29589	764593570	PREDICTED: uncharacterized protein LOC105351766 [Fragaria vesca subsp. vesca]
Fvb1	NON_SYNONYMOUS_CODING	gene29579	764595432	PREDICTED: uncharacterized protein LOC105351930 [Fragaria vesca subsp. vesca]
Fvb1	NON_SYNONYMOUS_CODING	gene29568	470132050	PREDICTED: uncharacterized protein LOC101291734 [Fragaria vesca subsp. vesca]
Fvb1	NON_SYNONYMOUS_CODING	gene29522	470129378	PREDICTED: geranylgeranyl pyrophosphate synthase, chloroplastic-like [Fragaria vesca subsp. vesca]
Fvb1	NON_SYNONYMOUS_CODING	gene29423	734312392	Protein DA1-related 1 [Glycine soja]
Fvb1	NON_SYNONYMOUS_CODING	gene29423	734312392	Protein DA1-related 1 [Glycine soja]
Fvb1	NON_SYNONYMOUS_CODING	gene29416	567866277	hypothetical protein CICLE_v10025331mg [Citrus clementina]
Fvb1	NON_SYNONYMOUS_CODING	gene29455	470113778	PREDICTED: retrovirus-related Pol polyprotein from transposon 297 [Fragaria vesca subsp. vesca]
Fvb1	NON_SYNONYMOUS_CODING	gene34252	764593013	PREDICTED: uncharacterized protein LOC101300546 [Fragaria vesca subsp. vesca]
Fvb1	NON_SYNONYMOUS_CODING	gene34252	764593013	PREDICTED: uncharacterized protein LOC101300546 [Fragaria vesca subsp. vesca]
Fvb1	STOPGAIN	gene29398	470129283	PREDICTED: salicylic acid-binding protein 2-like [Fragaria vesca subsp. vesca]
Fvb1	STOPGAIN	gene29398	470129283	PREDICTED: salicylic acid-binding protein 2-like [Fragaria vesca subsp. vesca]
Fvb1	NON_SYNONYMOUS_CODING	gene29395	764592984	PREDICTED: probable esterase PIR7A [Fragaria vesca subsp. vesca]
Fvb1	NON_SYNONYMOUS_CODING	gene29379	764592947	PREDICTED: pentatricopeptide repeat-containing protein At4g37170-like [Fragaria vesca subsp. vesca]
Fvb1	NON_SYNONYMOUS_CODING	gene29378	470108998	PREDICTED: phytochrome A-associated F-box protein [Fragaria vesca subsp. vesca]
Fvb1	NON_SYNONYMOUS_CODING	gene29378	470108998	PREDICTED: phytochrome A-associated F-box protein [Fragaria vesca subsp. vesca]
Fvb1	NON_SYNONYMOUS_CODING	gene29377	470127989	PREDICTED: putative SWI/SNF-related matrix-associated actin-dependent regulator of chromatin subfamily A member 3-like 1 [Fragaria vesca subsp. vesca]
Fvb1	NON_SYNONYMOUS_CODING	gene29377	470127989	PREDICTED: putative SWI/SNF-related matrix-associated actin-dependent regulator of chromatin subfamily A member 3-like 1 [Fragaria vesca subsp. vesca]
Fvb1	NON_SYNONYMOUS_CODING	gene29377	470127989	PREDICTED: putative SWI/SNF-related matrix-associated actin-dependent regulator of chromatin subfamily A member 3-like 1 [Fragaria vesca subsp. vesca]
Fvb1	NON_SYNONYMOUS_CODING	gene24171	764522844	PREDICTED: uncharacterized protein LOC105349516 [Fragaria vesca subsp. vesca]
Fvb1	NON_SYNONYMOUS_CODING	gene24193	470104182	PREDICTED: double-stranded RNA-binding protein 4-like [Fragaria vesca subsp. vesca]
Fvb1	NON_SYNONYMOUS_CODING	gene24193	470104182	PREDICTED: double-stranded RNA-binding protein 4-like [Fragaria vesca subsp. vesca]
Fvb1	STOPGAIN	gene24194	470104186	PREDICTED: nudix hydrolase 26, chloroplastic-like [Fragaria vesca subsp. vesca]
Fvb1	NON_SYNONYMOUS_CODING	gene24194	470104186	PREDICTED: nudix hydrolase 26, chloroplastic-like [Fragaria vesca subsp. vesca]
Fvb1	NON_SYNONYMOUS_CODING	gene00257	764620959	PREDICTED: uncharacterized protein LOC101310148 [Fragaria vesca subsp. vesca]
Fvb1	STOPGAIN	gene00257	764620959	PREDICTED: uncharacterized protein LOC101310148 [Fragaria vesca subsp. vesca]
Fvb1	NON_SYNONYMOUS_CODING	gene00257	764620959	PREDICTED: uncharacterized protein LOC101310148 [Fragaria vesca subsp. vesca]
Fvb1	NON_SYNONYMOUS_CODING	gene00259	764568284	PREDICTED: uncharacterized protein LOC105350945 [Fragaria vesca subsp. vesca]
Fvb1	NON_SYNONYMOUS_CODING	gene24128	764610620	PREDICTED: uncharacterized protein LOC101303927 [Fragaria vesca subsp. vesca]
Fvb1	NON_SYNONYMOUS_CODING	gene24128	764610620	PREDICTED: uncharacterized protein LOC101303927 [Fragaria vesca subsp. vesca]
Fvb1	STOPGAIN	gene24128	764610620	PREDICTED: uncharacterized protein LOC101303927 [Fragaria vesca subsp. vesca]
Fvb1	NON_SYNONYMOUS_CODING	gene24128	764610620	PREDICTED: uncharacterized protein LOC101303927 [Fragaria vesca subsp. vesca]
Fvb1	NON_SYNONYMOUS_CODING	gene24125	764514662	PREDICTED: probable disease resistance protein At5g66900 isoform X4 [Fragaria vesca subsp. vesca]
Fvb1	NON_SYNONYMOUS_CODING	gene24116	470103287	PREDICTED: probable disease resistance protein At5g66900 [Fragaria vesca subsp. vesca]
Fvb1	NON_SYNONYMOUS_CODING	gene24052	470105711	PREDICTED: F-box/LRR-repeat protein At3g58900-like isoform X1 [Fragaria vesca subsp. vesca]
Fvb1	NON_SYNONYMOUS_CODING	gene24052	470105711	PREDICTED: F-box/LRR-repeat protein At3g58900-like isoform X1 [Fragaria vesca subsp. vesca]
Fvb1	NON_SYNONYMOUS_CODING	gene24047	764619753	PREDICTED: protein FAR1-RELATED SEQUENCE 5-like [Fragaria vesca subsp. vesca]
Fvb1	NON_SYNONYMOUS_CODING	gene23862	470103149	PREDICTED: probable WRKY transcription factor 15 [Fragaria vesca subsp. vesca]
Fvb1	NON_SYNONYMOUS_CODING	gene23850	764513744	PREDICTED: uncharacterized protein LOC101310466 [Fragaria vesca subsp. vesca]
Fvb1	NON_SYNONYMOUS_CODING	gene24022	720098164	PREDICTED: glycine-rich cell wall structural protein 1.8-like [Nelumbo nucifera]
Fvb1	NON_SYNONYMOUS_CODING	gene01550	645242591	PREDICTED: LOW QUALITY PROTEIN: zinc finger MYM-type protein 1-like [Prunus mume]
Fvb1	NON_SYNONYMOUS_CODING	gene01550	645242591	PREDICTED: LOW QUALITY PROTEIN: zinc finger MYM-type protein 1-like [Prunus mume]
Fvb1	NON_SYNONYMOUS_CODING	gene01550	645242591	PREDICTED: LOW QUALITY PROTEIN: zinc finger MYM-type protein 1-like [Prunus mume]
Fvb1	NON_SYNONYMOUS_CODING	gene01550	645242591	PREDICTED: LOW QUALITY PROTEIN: zinc finger MYM-type protein 1-like [Prunus mume]
Fvb1	NON_SYNONYMOUS_CODING	gene05732	470120985	PREDICTED: probable disease resistance protein At5g66900 [Fragaria vesca subsp. vesca]
Fvb1	NON_SYNONYMOUS_CODING	gene34870	470105971	PREDICTED: probable disease resistance protein At4g27220 [Fragaria vesca subsp. vesca]
Fvb1	NON_SYNONYMOUS_CODING	gene34870	470105971	PREDICTED: probable disease resistance protein At4g27220 [Fragaria vesca subsp. vesca]
Fvb1	SPLICING	gene05774	764516779	PREDICTED: uncharacterized protein LOC101290896 isoform X1 [Fragaria vesca subsp. vesca]
Fvb1	NON_SYNONYMOUS_CODING	gene05774	764516779	PREDICTED: uncharacterized protein LOC101290896 isoform X1 [Fragaria vesca subsp. vesca]
Fvb1	NON_SYNONYMOUS_CODING	gene05774	764516779	PREDICTED: uncharacterized protein LOC101290896 isoform X1 [Fragaria vesca subsp. vesca]
Fvb1	NON_SYNONYMOUS_CODING	gene05774	764516779	PREDICTED: uncharacterized protein LOC101290896 isoform X1 [Fragaria vesca subsp. vesca]
Fvb1	NON_SYNONYMOUS_CODING	gene05788	764639301	PREDICTED: uncharacterized protein LOC105353267 [Fragaria vesca subsp. vesca]
Fvb1	NON_SYNONYMOUS_CODING	gene05788	764639301	PREDICTED: uncharacterized protein LOC105353267 [Fragaria vesca subsp. vesca]
Fvb1	NON_SYNONYMOUS_CODING	gene05788	764639301	PREDICTED: uncharacterized protein LOC105353267 [Fragaria vesca subsp. vesca]
Fvb1	NON_SYNONYMOUS_CODING	gene05648	470106008	PREDICTED: pentatricopeptide repeat-containing protein At3g49740 [Fragaria vesca subsp. vesca]
Fvb1	NON_SYNONYMOUS_CODING	gene05648	470106008	PREDICTED: pentatricopeptide repeat-containing protein At3g49740 [Fragaria vesca subsp. vesca]
Fvb1	NON_SYNONYMOUS_CODING	gene05655	764547390	PREDICTED: uncharacterized protein LOC101307860 [Fragaria vesca subsp. vesca]
Fvb1	NON_SYNONYMOUS_CODING	gene05657	764517027	PREDICTED: F-box/kelch-repeat protein At3g23880-like [Fragaria vesca subsp. vesca]
Fvb1	NON_SYNONYMOUS_CODING	gene34872	764634018	PREDICTED: peptide-N4-(N-acetyl-beta-glucosaminyl)asparagine amidase A [Fragaria vesca subsp. vesca]
Fvb1	NON_SYNONYMOUS_CODING	gene05577	595812095	hypothetical protein PRUPE_ppa020282mg [Prunus persica]
Fvb1	NON_SYNONYMOUS_CODING	gene05619	764517214	PREDICTED: pentatricopeptide repeat-containing protein At4g32450, mitochondrial-like [Fragaria vesca subsp. vesca]
Fvb1	NON_SYNONYMOUS_CODING	gene05553	764571097	PREDICTED: uncharacterized protein LOC105351028 [Fragaria vesca subsp. vesca]
Fvb1	NON_SYNONYMOUS_CODING	gene05553	764571097	PREDICTED: uncharacterized protein LOC105351028 [Fragaria vesca subsp. vesca]
Fvb1	NON_SYNONYMOUS_CODING	gene05553	764571097	PREDICTED: uncharacterized protein LOC105351028 [Fragaria vesca subsp. vesca]
Fvb1	NON_SYNONYMOUS_CODING	gene05558	764621261	PREDICTED: uncharacterized protein LOC105352716 [Fragaria vesca subsp. vesca]
Fvb1	NON_SYNONYMOUS_CODING	gene05558	764621261	PREDICTED: uncharacterized protein LOC105352716 [Fragaria vesca subsp. vesca]
Fvb1	NON_SYNONYMOUS_CODING	gene05558	764621261	PREDICTED: uncharacterized protein LOC105352716 [Fragaria vesca subsp. vesca]
Fvb1	SPLICING	gene05562	764517266	PREDICTED: probable beta-D-xylosidase 6 isoform X1 [Fragaria vesca subsp. vesca]
Fvb1	NON_SYNONYMOUS_CODING	gene05574	255572585	serine hydroxymethyltransferase, putative [Ricinus communis]
Fvb1	NON_SYNONYMOUS_CODING	gene34874	764616058	PREDICTED: uncharacterized protein LOC105352478 [Fragaria vesca subsp. vesca]
Fvb1	NON_SYNONYMOUS_CODING	gene34874	764616058	PREDICTED: uncharacterized protein LOC105352478 [Fragaria vesca subsp. vesca]
Fvb1	NON_SYNONYMOUS_CODING	gene34874	764616058	PREDICTED: uncharacterized protein LOC105352478 [Fragaria vesca subsp. vesca]
Fvb1	NON_SYNONYMOUS_CODING	gene22693	764522931	PREDICTED: F-box/kelch-repeat protein At3g06240-like [Fragaria vesca subsp. vesca]
Fvb1	NON_SYNONYMOUS_CODING	gene22693	764522931	PREDICTED: F-box/kelch-repeat protein At3g06240-like [Fragaria vesca subsp. vesca]
Fvb1	NON_SYNONYMOUS_CODING	gene22693	764522931	PREDICTED: F-box/kelch-repeat protein At3g06240-like [Fragaria vesca subsp. vesca]
Fvb1	NON_SYNONYMOUS_CODING	gene20825	399920199	gag-pol polyprotein [Rosa rugosa]
Fvb1	NON_SYNONYMOUS_CODING	gene20825	399920199	gag-pol polyprotein [Rosa rugosa]
Fvb1	NON_SYNONYMOUS_CODING	gene20716	595812694	hypothetical protein PRUPE_ppa022115mg [Prunus persica]
Fvb1	NON_SYNONYMOUS_CODING	gene20726	764519364	PREDICTED: putative UDP-rhamnose:rhamnosyltransferase 1 [Fragaria vesca subsp. vesca]
Fvb1	NON_SYNONYMOUS_CODING	gene20726	764519364	PREDICTED: putative UDP-rhamnose:rhamnosyltransferase 1 [Fragaria vesca subsp. vesca]
Fvb1	NON_SYNONYMOUS_CODING	gene20726	764519364	PREDICTED: putative UDP-rhamnose:rhamnosyltransferase 1 [Fragaria vesca subsp. vesca]
Fvb1	NON_SYNONYMOUS_CODING	gene20726	764519364	PREDICTED: putative UDP-rhamnose:rhamnosyltransferase 1 [Fragaria vesca subsp. vesca]
Fvb1	NON_SYNONYMOUS_CODING	gene20726	764519364	PREDICTED: putative UDP-rhamnose:rhamnosyltransferase 1 [Fragaria vesca subsp. vesca]
Fvb1	NON_SYNONYMOUS_CODING	gene12335	470104500	PREDICTED: ammonium transporter 3 member 1-like [Fragaria vesca subsp. vesca]
Fvb1	NON_SYNONYMOUS_CODING	gene12335	470104500	PREDICTED: ammonium transporter 3 member 1-like [Fragaria vesca subsp. vesca]
Fvb1	NON_SYNONYMOUS_CODING	gene12336	470106482	PREDICTED: sister chromatid cohesion protein DCC1 [Fragaria vesca subsp. vesca]
Fvb1	NON_SYNONYMOUS_CODING	gene12352	470106490	PREDICTED: protein BREAST CANCER SUSCEPTIBILITY 2 homolog A-like [Fragaria vesca subsp. vesca]
Fvb1	NON_SYNONYMOUS_CODING	gene12352	470106490	PREDICTED: protein BREAST CANCER SUSCEPTIBILITY 2 homolog A-like [Fragaria vesca subsp. vesca]
Fvb1	NON_SYNONYMOUS_CODING	gene12386	470104544	PREDICTED: paladin [Fragaria vesca subsp. vesca]
Fvb1	NON_SYNONYMOUS_CODING	gene34345	731349819	PREDICTED: proline-rich extensin-like protein EPR1 [Beta vulgaris subsp. vulgaris]
Fvb1	NON_SYNONYMOUS_CODING	gene34345	731349819	PREDICTED: proline-rich extensin-like protein EPR1 [Beta vulgaris subsp. vulgaris]
Fvb1	NON_SYNONYMOUS_CODING	gene34345	731349819	PREDICTED: proline-rich extensin-like protein EPR1 [Beta vulgaris subsp. vulgaris]
Fvb1	SPLICING	gene31634	470145117	PREDICTED: CO(2)-response secreted protease-like [Fragaria vesca subsp. vesca]
Fvb1	NON_SYNONYMOUS_CODING	gene31634	470145117	PREDICTED: CO(2)-response secreted protease-like [Fragaria vesca subsp. vesca]
Fvb1	NON_SYNONYMOUS_CODING	gene31634	470145117	PREDICTED: CO(2)-response secreted protease-like [Fragaria vesca subsp. vesca]
Fvb1	NON_SYNONYMOUS_CODING	gene31607	470104443	PREDICTED: uncharacterized protein LOC101304812 isoform X1 [Fragaria vesca subsp. vesca]
Fvb1	NON_SYNONYMOUS_CODING	gene31607	470104443	PREDICTED: uncharacterized protein LOC101304812 isoform X1 [Fragaria vesca subsp. vesca]
Fvb1	SPLICING	gene31607	470104443	PREDICTED: uncharacterized protein LOC101304812 isoform X1 [Fragaria vesca subsp. vesca]
Fvb1	NON_SYNONYMOUS_CODING	gene31607	470104443	PREDICTED: uncharacterized protein LOC101304812 isoform X1 [Fragaria vesca subsp. vesca]
Fvb1	NON_SYNONYMOUS_CODING	gene31607	470104443	PREDICTED: uncharacterized protein LOC101304812 isoform X1 [Fragaria vesca subsp. vesca]
Fvb1	NON_SYNONYMOUS_CODING	gene31607	470104443	PREDICTED: uncharacterized protein LOC101304812 isoform X1 [Fragaria vesca subsp. vesca]
Fvb1	NON_SYNONYMOUS_CODING	gene31607	470104443	PREDICTED: uncharacterized protein LOC101304812 isoform X1 [Fragaria vesca subsp. vesca]
Fvb1	NON_SYNONYMOUS_CODING	gene31610	764604206	PREDICTED: uncharacterized protein LOC101310912 isoform X1 [Fragaria vesca subsp. vesca]
Fvb1	NON_SYNONYMOUS_CODING	gene31610	764604206	PREDICTED: uncharacterized protein LOC101310912 isoform X1 [Fragaria vesca subsp. vesca]
Fvb1	NON_SYNONYMOUS_CODING	gene24513	764517688	PREDICTED: nucleolin-like isoform X1 [Fragaria vesca subsp. vesca]
Fvb1	NON_SYNONYMOUS_CODING	gene24513	764517688	PREDICTED: nucleolin-like isoform X1 [Fragaria vesca subsp. vesca]
Fvb1	NON_SYNONYMOUS_CODING	gene24513	764517688	PREDICTED: nucleolin-like isoform X1 [Fragaria vesca subsp. vesca]
Fvb1	NON_SYNONYMOUS_CODING	gene24513	764517688	PREDICTED: nucleolin-like isoform X1 [Fragaria vesca subsp. vesca]
Fvb1	NON_SYNONYMOUS_CODING	gene24513	764517688	PREDICTED: nucleolin-like isoform X1 [Fragaria vesca subsp. vesca]
Fvb1	NON_SYNONYMOUS_CODING	gene24514	470122155	PREDICTED: zinc finger HIT domain-containing protein 2 [Fragaria vesca subsp. vesca]
Fvb1	NON_SYNONYMOUS_CODING	gene24516	764522685	PREDICTED: transcription factor MYB108-like [Fragaria vesca subsp. vesca]
Fvb1	NON_SYNONYMOUS_CODING	gene24527	764567114	PREDICTED: nucleosome assembly protein 1;2-like [Fragaria vesca subsp. vesca]
Fvb1	NON_SYNONYMOUS_CODING	gene24545	470114980	PREDICTED: patellin-4 isoform X1 [Fragaria vesca subsp. vesca]
Fvb1	NON_SYNONYMOUS_CODING	gene24545	470114980	PREDICTED: patellin-4 isoform X1 [Fragaria vesca subsp. vesca]
Fvb1	NON_SYNONYMOUS_CODING	gene24546	408384444	sucrose transporter 1 [Fragaria x ananassa]
Fvb1	NON_SYNONYMOUS_CODING	gene24546	408384444	sucrose transporter 1 [Fragaria x ananassa]
Fvb1	NON_SYNONYMOUS_CODING	gene24548	357470815	TNP1 [Medicago truncatula]
Fvb1	NON_SYNONYMOUS_CODING	gene24551	596293667	hypothetical protein PRUPE_ppa020120mg [Prunus persica]
Fvb1	NON_SYNONYMOUS_CODING	gene24562	399920226	retrotransposon protein [Rosa rugosa]
Fvb1	NON_SYNONYMOUS_CODING	gene24573	764638778	PREDICTED: uncharacterized protein LOC105353227 [Fragaria vesca subsp. vesca]
Fvb1	NON_SYNONYMOUS_CODING	gene24573	764638778	PREDICTED: uncharacterized protein LOC105353227 [Fragaria vesca subsp. vesca]
Fvb1	NON_SYNONYMOUS_CODING	gene24573	764638778	PREDICTED: uncharacterized protein LOC105353227 [Fragaria vesca subsp. vesca]
Fvb1	NON_SYNONYMOUS_CODING	gene24468	596297302	hypothetical protein PRUPE_ppa016553mg [Prunus persica]
Fvb1	NON_SYNONYMOUS_CODING	gene24468	596297302	hypothetical protein PRUPE_ppa016553mg [Prunus persica]
Fvb1	NON_SYNONYMOUS_CODING	gene24479	470103884	PREDICTED: probable WRKY transcription factor 47 isoform X2 [Fragaria vesca subsp. vesca]
Fvb1	NON_SYNONYMOUS_CODING	gene02778	764640824	PREDICTED: uncharacterized protein LOC105353413 [Fragaria vesca subsp. vesca]
Fvb1	NON_SYNONYMOUS_CODING	gene02778	764640824	PREDICTED: uncharacterized protein LOC105353413 [Fragaria vesca subsp. vesca]
Fvb1	NON_SYNONYMOUS_CODING	gene02784	764640832	PREDICTED: uncharacterized protein LOC101314716 [Fragaria vesca subsp. vesca]
Fvb1	NON_SYNONYMOUS_CODING	gene02784	764640832	PREDICTED: uncharacterized protein LOC101314716 [Fragaria vesca subsp. vesca]
Fvb1	NON_SYNONYMOUS_CODING	gene02784	764640832	PREDICTED: uncharacterized protein LOC101314716 [Fragaria vesca subsp. vesca]
Fvb1	NON_SYNONYMOUS_CODING	gene02784	764640832	PREDICTED: uncharacterized protein LOC101314716 [Fragaria vesca subsp. vesca]
Fvb1	NON_SYNONYMOUS_CODING	gene02784	764640832	PREDICTED: uncharacterized protein LOC101314716 [Fragaria vesca subsp. vesca]
Fvb1	NON_SYNONYMOUS_CODING	gene02784	764640832	PREDICTED: uncharacterized protein LOC101314716 [Fragaria vesca subsp. vesca]
Fvb1	NON_SYNONYMOUS_CODING	gene02784	764640832	PREDICTED: uncharacterized protein LOC101314716 [Fragaria vesca subsp. vesca]
Fvb1	NON_SYNONYMOUS_CODING	gene02785	764640832	PREDICTED: uncharacterized protein LOC101314716 [Fragaria vesca subsp. vesca]
Fvb1	NON_SYNONYMOUS_CODING	gene02785	764640832	PREDICTED: uncharacterized protein LOC101314716 [Fragaria vesca subsp. vesca]
Fvb1	NON_SYNONYMOUS_CODING	gene02785	764640832	PREDICTED: uncharacterized protein LOC101314716 [Fragaria vesca subsp. vesca]
Fvb1	NON_SYNONYMOUS_CODING	gene02785	764640832	PREDICTED: uncharacterized protein LOC101314716 [Fragaria vesca subsp. vesca]
Fvb1	NON_SYNONYMOUS_CODING	gene35057	764603497	PREDICTED: uncharacterized protein LOC105352168 [Fragaria vesca subsp. vesca]
Fvb1	NON_SYNONYMOUS_CODING	gene35057	764603497	PREDICTED: uncharacterized protein LOC105352168 [Fragaria vesca subsp. vesca]
Fvb1	NON_SYNONYMOUS_CODING	gene17835	470103809	PREDICTED: zeaxanthin epoxidase, chloroplastic-like [Fragaria vesca subsp. vesca]
Fvb1	NON_SYNONYMOUS_CODING	gene17835	470103809	PREDICTED: zeaxanthin epoxidase, chloroplastic-like [Fragaria vesca subsp. vesca]
Fvb1	NON_SYNONYMOUS_CODING	gene17837	764517355	PREDICTED: LOW QUALITY PROTEIN: exopolygalacturonase-like [Fragaria vesca subsp. vesca]
Fvb1	NON_SYNONYMOUS_CODING	gene17838	764522652	PREDICTED: zeaxanthin epoxidase, chloroplastic-like [Fragaria vesca subsp. vesca]
Fvb1	NON_SYNONYMOUS_CODING	gene17844	764640207	PREDICTED: uncharacterized protein LOC105353350 [Fragaria vesca subsp. vesca]
Fvb1	NON_SYNONYMOUS_CODING	gene17844	764640207	PREDICTED: uncharacterized protein LOC105353350 [Fragaria vesca subsp. vesca]
Fvb1	NON_SYNONYMOUS_CODING	gene17844	764640207	PREDICTED: uncharacterized protein LOC105353350 [Fragaria vesca subsp. vesca]
Fvb1	STOP_GAINED	gene35059	764579206	PREDICTED: uncharacterized protein LOC101298016 [Fragaria vesca subsp. vesca]
Fvb1	NON_SYNONYMOUS_CODING	gene35060	764620959	PREDICTED: uncharacterized protein LOC101310148 [Fragaria vesca subsp. vesca]
Fvb1	NON_SYNONYMOUS_CODING	gene35060	764620959	PREDICTED: uncharacterized protein LOC101310148 [Fragaria vesca subsp. vesca]
Fvb1	SPLICING	gene35060	764620959	PREDICTED: uncharacterized protein LOC101310148 [Fragaria vesca subsp. vesca]
Fvb1	NON_SYNONYMOUS_CODING	gene17863	764565591	PREDICTED: uncharacterized protein LOC101308072 [Fragaria vesca subsp. vesca]
Fvb1	NON_SYNONYMOUS_CODING	gene17863	764565591	PREDICTED: uncharacterized protein LOC101308072 [Fragaria vesca subsp. vesca]
Fvb1	NON_SYNONYMOUS_CODING	gene17865	764517483	PREDICTED: protein TONSOKU [Fragaria vesca subsp. vesca]
Fvb1	NON_SYNONYMOUS_CODING	gene17865	764517483	PREDICTED: protein TONSOKU [Fragaria vesca subsp. vesca]
Fvb1	NON_SYNONYMOUS_CODING	gene17865	764517483	PREDICTED: protein TONSOKU [Fragaria vesca subsp. vesca]
Fvb1	NON_SYNONYMOUS_CODING	gene17869	470106085	PREDICTED: WD repeat-containing protein 44 [Fragaria vesca subsp. vesca]
Fvb1	NON_SYNONYMOUS_CODING	gene35062	764567107	PREDICTED: uncharacterized protein LOC105350842 [Fragaria vesca subsp. vesca]
Fvb1	NON_SYNONYMOUS_CODING	gene17894	645266151	PREDICTED: uncharacterized protein LOC103337115 [Prunus mume]
Fvb1	SPLICING	gene17895	694435491	PREDICTED: uncharacterized protein LOC103936764 [Pyrus x bretschneideri]
Fvb1	NON_SYNONYMOUS_CODING	gene17897	470106108	PREDICTED: uncharacterized protein LOC101293531 [Fragaria vesca subsp. vesca]
Fvb1	NON_SYNONYMOUS_CODING	gene17897	470106108	PREDICTED: uncharacterized protein LOC101293531 [Fragaria vesca subsp. vesca]
Fvb1	NON_SYNONYMOUS_CODING	gene31435	470138225	PREDICTED: F-box/kelch-repeat protein SKIP6 [Fragaria vesca subsp. vesca]
Fvb1	NON_SYNONYMOUS_CODING	gene31449	764619753	PREDICTED: protein FAR1-RELATED SEQUENCE 5-like [Fragaria vesca subsp. vesca]
Fvb1	NON_SYNONYMOUS_CODING	gene31454	470132714	PREDICTED: E3 ubiquitin-protein ligase RKP [Fragaria vesca subsp. vesca]
Fvb1	NON_SYNONYMOUS_CODING	gene31454	470132714	PREDICTED: E3 ubiquitin-protein ligase RKP [Fragaria vesca subsp. vesca]
Fvb1	NON_SYNONYMOUS_CODING	gene34340	764616058	PREDICTED: uncharacterized protein LOC105352478 [Fragaria vesca subsp. vesca]
Fvb1	NON_SYNONYMOUS_CODING	gene34340	764616058	PREDICTED: uncharacterized protein LOC105352478 [Fragaria vesca subsp. vesca]
Fvb1	NON_SYNONYMOUS_CODING	gene34340	764616058	PREDICTED: uncharacterized protein LOC105352478 [Fragaria vesca subsp. vesca]
Fvb1	NON_SYNONYMOUS_CODING	gene34340	764616058	PREDICTED: uncharacterized protein LOC105352478 [Fragaria vesca subsp. vesca]
Fvb1	NON_SYNONYMOUS_CODING	gene31414	470113946	PREDICTED: uncharacterized protein LOC101298096 [Fragaria vesca subsp. vesca]
Fvb1	NON_SYNONYMOUS_CODING	gene31414	470113946	PREDICTED: uncharacterized protein LOC101298096 [Fragaria vesca subsp. vesca]
Fvb1	NON_SYNONYMOUS_CODING	gene31690	470136110	PREDICTED: U1 small nuclear ribonucleoprotein A [Fragaria vesca subsp. vesca]
Fvb1	NON_SYNONYMOUS_CODING	gene31704	470140490	PREDICTED: armadillo repeat-containing protein 3 [Fragaria vesca subsp. vesca]
Fvb1	NON_SYNONYMOUS_CODING	gene31717	470131253	PREDICTED: uncharacterized protein LOC101314189 [Fragaria vesca subsp. vesca]
Fvb1	NON_SYNONYMOUS_CODING	gene31718	297745878	unnamed protein product [Vitis vinifera]
Fvb1	NON_SYNONYMOUS_CODING	gene31719	694373739	PREDICTED: monogalactosyldiacylglycerol synthase 2, chloroplastic-like isoform X2 [Pyrus x bretschneideri]
Fvb1	NON_SYNONYMOUS_CODING	gene31719	694373739	PREDICTED: monogalactosyldiacylglycerol synthase 2, chloroplastic-like isoform X2 [Pyrus x bretschneideri]
Fvb1	NON_SYNONYMOUS_CODING	gene31719	694373739	PREDICTED: monogalactosyldiacylglycerol synthase 2, chloroplastic-like isoform X2 [Pyrus x bretschneideri]
Fvb1	NON_SYNONYMOUS_CODING	gene34342	764567107	PREDICTED: uncharacterized protein LOC105350842 [Fragaria vesca subsp. vesca]
Fvb1	NON_SYNONYMOUS_CODING	gene34342	764567107	PREDICTED: uncharacterized protein LOC105350842 [Fragaria vesca subsp. vesca]
Fvb1	NON_SYNONYMOUS_CODING	gene34342	764567107	PREDICTED: uncharacterized protein LOC105350842 [Fragaria vesca subsp. vesca]
Fvb1	NON_SYNONYMOUS_CODING	gene31731	764629648	PREDICTED: uncharacterized protein LOC101297198 isoform X1 [Fragaria vesca subsp. vesca]
Fvb1	NON_SYNONYMOUS_CODING	gene31743	764567565	PREDICTED: uncharacterized protein LOC101296275 [Fragaria vesca subsp. vesca]
Fvb1	NON_SYNONYMOUS_CODING	gene16188	470113447	PREDICTED: protein FAR1-RELATED SEQUENCE 5-like [Fragaria vesca subsp. vesca]
Fvb1	NON_SYNONYMOUS_CODING	gene16188	470113447	PREDICTED: protein FAR1-RELATED SEQUENCE 5-like [Fragaria vesca subsp. vesca]
Fvb1	NON_SYNONYMOUS_CODING	gene16188	470113447	PREDICTED: protein FAR1-RELATED SEQUENCE 5-like [Fragaria vesca subsp. vesca]
Fvb1	NON_SYNONYMOUS_CODING	gene16188	470113447	PREDICTED: protein FAR1-RELATED SEQUENCE 5-like [Fragaria vesca subsp. vesca]
Fvb1	NON_SYNONYMOUS_CODING	gene16188	470113447	PREDICTED: protein FAR1-RELATED SEQUENCE 5-like [Fragaria vesca subsp. vesca]
Fvb1	NON_SYNONYMOUS_CODING	gene16188	470113447	PREDICTED: protein FAR1-RELATED SEQUENCE 5-like [Fragaria vesca subsp. vesca]
Fvb1	NON_SYNONYMOUS_CODING	gene16188	470113447	PREDICTED: protein FAR1-RELATED SEQUENCE 5-like [Fragaria vesca subsp. vesca]
Fvb1	STOPGAIN	gene16188	470113447	PREDICTED: protein FAR1-RELATED SEQUENCE 5-like [Fragaria vesca subsp. vesca]
Fvb1	NON_SYNONYMOUS_CODING	gene16188	470113447	PREDICTED: protein FAR1-RELATED SEQUENCE 5-like [Fragaria vesca subsp. vesca]
Fvb1	STOPGAIN	gene16188	470113447	PREDICTED: protein FAR1-RELATED SEQUENCE 5-like [Fragaria vesca subsp. vesca]
Fvb1	NON_SYNONYMOUS_CODING	gene16188	470113447	PREDICTED: protein FAR1-RELATED SEQUENCE 5-like [Fragaria vesca subsp. vesca]
Fvb1	NON_SYNONYMOUS_CODING	gene16188	470113447	PREDICTED: protein FAR1-RELATED SEQUENCE 5-like [Fragaria vesca subsp. vesca]
Fvb1	NON_SYNONYMOUS_CODING	gene16188	470113447	PREDICTED: protein FAR1-RELATED SEQUENCE 5-like [Fragaria vesca subsp. vesca]
Fvb1	NON_SYNONYMOUS_CODING	gene16188	470113447	PREDICTED: protein FAR1-RELATED SEQUENCE 5-like [Fragaria vesca subsp. vesca]
Fvb1	NON_SYNONYMOUS_CODING	gene16188	470113447	PREDICTED: protein FAR1-RELATED SEQUENCE 5-like [Fragaria vesca subsp. vesca]
Fvb1	NON_SYNONYMOUS_CODING	gene16217	764515239	PREDICTED: serpin-ZX-like isoform X1 [Fragaria vesca subsp. vesca]
Fvb1	NON_SYNONYMOUS_CODING	gene16164	764515336	PREDICTED: LOW QUALITY PROTEIN: ribosome biogenesis protein NSA2 homolog [Fragaria vesca subsp. vesca]
Fvb1	NON_SYNONYMOUS_CODING	gene16164	764515336	PREDICTED: LOW QUALITY PROTEIN: ribosome biogenesis protein NSA2 homolog [Fragaria vesca subsp. vesca]
Fvb1	NON_SYNONYMOUS_CODING	gene16164	764515336	PREDICTED: LOW QUALITY PROTEIN: ribosome biogenesis protein NSA2 homolog [Fragaria vesca subsp. vesca]
Fvb1	NON_SYNONYMOUS_CODING	gene16164	764515336	PREDICTED: LOW QUALITY PROTEIN: ribosome biogenesis protein NSA2 homolog [Fragaria vesca subsp. vesca]
Fvb1	NON_SYNONYMOUS_CODING	gene16164	764515336	PREDICTED: LOW QUALITY PROTEIN: ribosome biogenesis protein NSA2 homolog [Fragaria vesca subsp. vesca]
Fvb1	NON_SYNONYMOUS_CODING	gene16166	357445705	Histidine decarboxylase [Medicago truncatula]
Fvb1	NON_SYNONYMOUS_CODING	gene16166	357445705	Histidine decarboxylase [Medicago truncatula]
Fvb1	NON_SYNONYMOUS_CODING	gene16166	357445705	Histidine decarboxylase [Medicago truncatula]
Fvb1	NON_SYNONYMOUS_CODING	gene16166	357445705	Histidine decarboxylase [Medicago truncatula]
Fvb1	NON_SYNONYMOUS_CODING	gene16166	357445705	Histidine decarboxylase [Medicago truncatula]
Fvb1	NON_SYNONYMOUS_CODING	gene16166	357445705	Histidine decarboxylase [Medicago truncatula]
Fvb1	NON_SYNONYMOUS_CODING	gene16166	357445705	Histidine decarboxylase [Medicago truncatula]
Fvb1	NON_SYNONYMOUS_CODING	gene16166	357445705	Histidine decarboxylase [Medicago truncatula]
Fvb1	NON_SYNONYMOUS_CODING	gene34963	764616058	PREDICTED: uncharacterized protein LOC105352478 [Fragaria vesca subsp. vesca]
Fvb1	NON_SYNONYMOUS_CODING	gene34963	764616058	PREDICTED: uncharacterized protein LOC105352478 [Fragaria vesca subsp. vesca]
Fvb1	NON_SYNONYMOUS_CODING	gene16106	764595204	PREDICTED: uncharacterized protein LOC105351905 [Fragaria vesca subsp. vesca]
Fvb1	NON_SYNONYMOUS_CODING	gene16107	470115687	PREDICTED: uncharacterized protein LOC101296267 [Fragaria vesca subsp. vesca]
Fvb1	NON_SYNONYMOUS_CODING	gene16107	470115687	PREDICTED: uncharacterized protein LOC101296267 [Fragaria vesca subsp. vesca]
Fvb1	NON_SYNONYMOUS_CODING	gene16114	764522958	PREDICTED: cytosolic isocitrate dehydrogenase [NADP]-like, partial [Fragaria vesca subsp. vesca]
Fvb1	NON_SYNONYMOUS_CODING	gene16117	764515443	PREDICTED: NAD-dependent protein deacetylase SRT2 isoform X3 [Fragaria vesca subsp. vesca]
Fvb1	NON_SYNONYMOUS_CODING	gene16119	764522499	PREDICTED: uncharacterized protein LOC105349462 [Fragaria vesca subsp. vesca]
Fvb1	NON_SYNONYMOUS_CODING	gene16119	764522499	PREDICTED: uncharacterized protein LOC105349462 [Fragaria vesca subsp. vesca]
Fvb1	NON_SYNONYMOUS_CODING	gene16119	764522499	PREDICTED: uncharacterized protein LOC105349462 [Fragaria vesca subsp. vesca]
Fvb1	NON_SYNONYMOUS_CODING	gene16257	470103501	PREDICTED: ABC transporter G family member 11-like [Fragaria vesca subsp. vesca]
Fvb1	NON_SYNONYMOUS_CODING	gene16264	470103512	PREDICTED: uncharacterized protein LOC101314793 [Fragaria vesca subsp. vesca]
Fvb1	NON_SYNONYMOUS_CODING	gene34967	764548912	PREDICTED: uncharacterized protein LOC105350145 [Fragaria vesca subsp. vesca]
Fvb1	NON_SYNONYMOUS_CODING	gene34967	764548912	PREDICTED: uncharacterized protein LOC105350145 [Fragaria vesca subsp. vesca]
Fvb1	NON_SYNONYMOUS_CODING	gene34967	764548912	PREDICTED: uncharacterized protein LOC105350145 [Fragaria vesca subsp. vesca]
Fvb1	NON_SYNONYMOUS_CODING	gene34969	764616058	PREDICTED: uncharacterized protein LOC105352478 [Fragaria vesca subsp. vesca]
Fvb1	NON_SYNONYMOUS_CODING	gene34969	764616058	PREDICTED: uncharacterized protein LOC105352478 [Fragaria vesca subsp. vesca]
Fvb1	NON_SYNONYMOUS_CODING	gene16302	242063626	hypothetical protein SORBIDRAFT_04g038480 [Sorghum bicolor]
Fvb1	NON_SYNONYMOUS_CODING	gene16302	242063626	hypothetical protein SORBIDRAFT_04g038480 [Sorghum bicolor]
[truncated: 17,259 more rows]

## Sheet: Additional File 4
#ID	COG_class	COG_class_annotation	GO_annotation	KEGG_annotation	KOG_class	KOG_class_annotation	Pfam_annotation	Swissprot_annotation	nr_annotation
[truncated: 13,552 more rows]

[truncated: 4 more sheets: Additional File 5, Additional File 6, Additional File 7, Additional File 8]
